# Supplementary material for: Visualization of endogenous G proteins on endosomes and other organelles
Source: eLife. 2024 Nov 8;13:RP97033. doi: 10.7554/eLife.97033 (PMC11548881; doi:10.7554/eLife.97033)
Supplement: Figure 3—source data 1. [file elife-97033-fig3-data1.xlsx]

## Sheet: 3B
Distance	FYVE+																																								PM
-1.5	15.703	22.6261	13.5787	15.1446	3.39605	17.7187	6.8013	8.0415	4.5076	1.2011	28.8512	9.1397	12.9452	14.3451	10.3056	48.6275	7.3483	6.6912	4.51141	6.566	14.1596	10.33	6.8193	12.8332	10.2899	14.3715	7.5669	17.6321	26.0173	6.98394	13.1759	5.4432	2.7601	3.716	11.1576	5.1945	8.5971	8.3299	13.6663	12.9768	21.195	9.582	18.902	13.537	5.512	9.8	7.013	7.227	6.8895
-1.46389	14.8778	20.1175	10.9617	15.0085	2.28442	11.6078	8.0015	4.1545	4.3873	3.8002	31.7975	11.6651	14.4546	13.1107	7.1302	50.1509	7.2191	9.0508	4.7874	6.2757	9.0492	10.2418	6.9622	6.8835	10.261	14.4951	7.6058	17.0224	25.3353	7.41341	14.4626	7.5868	4.1619	5.9752	9.12341	5.7052	10.3476	10.5835	9.5015	11.9549	18.686	13.009	20.121	10.819	8.8483	9.4	5.657	4.685	6.4277
-1.42778	13.225	24.9695	10.4133	14.7514	3.68817	16.4769	5.8193	7.0845	5.3115	6.3747	25.7419	10.533	15.9936	10.6552	6.5898	44.2774	6.1822	8.6769	5.59418	4.8456	9.0965	9.1156	4.4797	8.4218	14.0302	14.303	6.388	12.7831	29.8392	5.8605	15.0516	4.6064	4.8382	4.5987	11.4831	4.3254	8.3027	7.2497	13.7385	8.907	26.477	10.268	22.494	13.564	9.6399	4.2	6.93	5.141	8.234
-1.39167	14.2723	19.7143	13.9238	12.6571	2.80147	15.0855	5.1515	6.6348	4.5214	3.5035	27.5821	10.9158	14.7983	12.8431	6.7274	46.4021	10.583	7.6268	5.555	5.6077	9.0381	11.5546	4.5306	8.4639	12.6629	14.1745	8.8981	10.3533	33.003	5.90463	16.0216	4.9266	4.6064	6.8852	9.92412	7.4063	10.3471	7.7879	8.573	11.0702	20.721	13.26	21.519	14.375	11.2821	9.4	6	3.826	7.6607
-1.35556	18.585	16.1621	11.5616	11.4419	1.25848	11.5319	8.7681	4.0498	4.642	2.5086	34.3309	8.8016	9.9673	12.328	8.8305	45.2307	10.3984	6.8349	3.50296	4.2602	11.6431	7.7842	4.0981	11.0682	10.5753	13.1019	8.3855	16.7206	26.5507	7.00994	17.0966	7.0137	5.0673	6.7901	9.99696	7.6707	12.117	7.9803	13.22	13.634	18.876	15.274	19.565	11.127	15.0327	11.8	7.915	3.932	6.4023
-1.31945	20.2786	16.3727	13.6003	14.3258	2.27959	8.2533	6.2157	3.913	4.4549	3.6886	29.8571	10.5085	10.8376	15.7229	9.012	45.6626	10.1387	6.5738	7.09566	4.8461	9.9984	9.5836	6.5225	8.1819	10.805	6.758	9.5483	15.0276	27.056	5.67007	16.7736	9.2406	6.6624	4.4925	8.46886	6.8105	6.1657	6.3477	11.2791	13.8476	19.801	9.275	19.215	10.588	10.5594	6.2	10.973	3.534	7.2572
-1.28334	13.4286	21.8197	12.6695	11.4781	2.51643	12.5476	6.4829	4.6696	5.3787	1.8245	22.8322	6.262	9.4272	10.9905	7.1367	44.0995	8.8007	10.3535	5.66491	4.5446	8.9044	11.604	6.7487	12.4087	10.5969	8.7523	11.6746	14.3915	25.123	3.03853	11.3205	8.4968	5.6358	4.6321	12.2219	5.1461	8.1726	4.4729	15.3613	7.755	18.187	7.986	17.781	13.831	6.1612	3.6	10.646	4.54	5.5413
-1.24723	11.1151	16.0582	12.6274	11.3937	3.41521	9.7134	10.2378	3.9133	4.6462	2.5139	32.8273	6.6142	16.537	8.7967	5.3851	45.4268	9.0711	10.878	6.20417	3.1282	10.8084	10.0574	5.3322	11.7516	14.5322	8.7693	9.2527	13.5663	28.3494	4.53715	15.2661	12.6719	5.4334	4.5639	12.3688	4.0052	11.5457	6.1152	9.7397	10.5634	16.438	11.198	13.731	11.577	6.5349	6.4	11.137	4.057	9.85
-1.21112	21.1324	17.2999	10.4197	16.2372	5.7146	10.5076	6.9624	5.1083	2.3671	4.095	26.3373	12.052	10.6566	11.7038	5.7416	43.1493	9.5185	13.0538	3.79662	1.9212	13.8641	6.1598	8.8771	10.8855	13.4134	11.8715	7.7943	10.0178	34.0144	7.26978	13.4469	13.8122	6.3889	5.0309	10.2319	4.4887	7.0978	3.3435	10.5029	17.7397	21.633	17.006	16.48	10.445	9.9756	8.4	8.896	6.311	8.7964
-1.17501	15.7658	18.1902	14.5665	19.471	1.89699	12.817	8.8087	4.81	3.9814	3.9517	27.544	11.3562	11.3766	10.116	7.27	35.2435	9.9794	8.9318	8.5555	3.901	11.8672	6.1847	6.5819	11.1926	12.5041	10.0123	6.1827	13.9264	35.4058	5.48179	14.5469	10.8198	5.2254	3.7567	10.2802	5.9611	7.4616	5.7665	10.0735	9.2818	18.064	12.477	21.458	13.118	10.5437	6.2	8.211	7.021	7.8345
-1.1389	19.1932	16.5813	12.4154	18.4726	1.51168	16.514	6.1004	5.8302	2.1011	3.7092	29.2581	9.6514	9.9947	12.0274	9.2014	41.8628	8.7573	7.1468	3.58813	2.3852	11.4168	7.3465	3.5796	13.8818	12.0159	9.9059	10.111	14.1141	30.3123	7.65569	13.7852	11.316	6.255	5.7552	11.1994	4.3614	10.6441	4.2262	9.341	13.3213	16.899	11.193	16.901	9.905	9.5808	9	11.214	6.67	4.7612
-1.10279	17.7879	14.4621	13.236	14.1061	1.93227	14.8705	9.6576	2.255	4.3644	4.6585	23.7767	9.3868	11.8827	16.138	8.1785	40.3322	7.291	7.6657	1.87563	4.4881	7.7378	7.4425	2.9724	13.0942	10.2066	6.7634	12.5347	15.0062	28.8212	6.74853	12.9219	10.2725	4.8625	6.0074	13.5181	7.0013	10.3278	3.5801	8.7802	15.0498	20.885	15.507	20.629	10.824	11.0021	5.4	8.461	3.697	6.0108
-1.06668	15.7708	18.0308	12.0397	12.8852	1.97245	13.0688	8.045	4.397	7.1522	3.5718	22.9919	6.2752	11.2626	9.9686	8.055	36.9408	8.6322	5.7869	5.05278	3.5672	9.4172	9.2883	4.9696	13.5557	11.3809	9.9825	11.543	18.5295	25.7024	6.54174	16.5432	9.92	5.1154	5.7723	11.5315	4.1165	10.0276	5.1565	7.6421	13.2378	25.585	17.027	21.149	10.252	10.3213	4	9.811	5.737	3.9539
-1.03057	17.5669	12.8055	12.1392	16.6193	3.65324	14.4138	5.4314	3.6246	2.7524	4.8401	20.9434	9.1927	11.1346	9.9876	8.4872	27.4213	10.8623	5.4871	6.14692	2.2329	11.7105	9.2842	5.8982	12.9141	15.7221	13.0182	8.969	12.3514	26.6312	4.0891	19.6912	11.4772	6.2853	5.9472	7.7237	3.5546	8.923	5.5401	9.7893	11.4268	21.247	16.783	15.447	11.791	8.7968	4.8	12.141	9.834	4.5897
-0.99446	17.8519	9.7632	12.4335	20.3112	2.6085	13.7845	5.0624	5.9433	3.3322	3.3325	25.6328	10.0255	8.0989	9.4806	11.8094	38.7098	7.2372	7.3211	8.71971	3.7713	11.8543	9.8481	8.3668	13.2272	14.1089	15.5496	10.6617	11.2168	20.842	5.79513	18.5596	11.8756	6.0415	6.4459	12.4404	3.4593	8.9062	5.589	10.9908	17.2074	25.125	18.238	18.238	14.375	11.3116	7.4	7.149	4.916	8.4368
-0.95835	16.8673	11.9245	11.9097	19.3748	3.30045	13.875	4.2446	0.7869	3.2945	2.2512	27.7472	8.9847	12.4159	12.7642	10.8442	31.1677	6.6516	7.041	7.32554	4.6256	12.249	8.428	7.984	10.4435	13.2447	16.0701	9.7963	13.6202	23.6818	4.25801	15.0376	11.0744	4.6988	13.2138	7.35204	5.4068	12.4204	6.6016	7.488	14.0996	21.038	23.438	17.542	15.299	7.2356	4.8	6.707	5.735	7.0079
-0.92224	14.3127	12.8093	15.6394	24.1715	2.41599	15.9068	2.1433	2.7036	3.4241	2.8775	20.4722	10.4376	13.8398	13.1431	9.3149	35.376	10.205	9.1628	6.63418	4.9316	11.7357	8.6132	6.3514	7.9965	15.693	17.3536	9.7218	15.9104	21.8458	2.23324	16.2411	14.1784	7.1662	13.0621	7.75568	5.3949	11.8803	5.6344	8.7252	16.0251	22.298	19.74	21.239	12.567	6.7172	7.4	6.738	4.822	7.7372
-0.88613	15.0274	13.5853	11.0191	17.5525	4.71939	13.8684	5.4587	3.4074	7.6489	7.8351	26.3213	6.7808	13.3125	7.1685	6.8055	35.68	10.5623	8.7265	7.18048	7.026	14.7109	6.9842	6.7873	9.3964	14.9924	16.3585	10.4436	16.2801	18.2304	2.1033	16.7357	14.3093	5.899	7.146	8.58666	4.8165	12.5585	4.9589	7.1605	12.1619	24.103	13.387	19.578	11.526	10.8393	8.4	10.299	5.111	7.1397
-0.85002	18.7887	9.8272	9.2574	20.0013	4.01054	18.158	6.6871	2.5977	8.0984	6.3899	21.1224	7.3924	10.5496	8.2537	7.5677	37.2663	7.7298	9.1647	9.70076	4.3323	12.9095	6.0548	4.9867	15.4558	14.0519	16.093	6.9573	15.0748	25.2284	4.11245	16.6598	13.6952	7.8027	6.1509	9.44162	2.7104	11.3213	5.3147	6.451	15.6757	29.688	17.683	19.758	13.302	10.0666	7.2	8.258	5.516	7.6334
-0.81391	18.0767	12.3513	11.7504	19.0727	3.01325	12.8285	7.7252	3.8435	4.6124	6.9097	20.9271	6.5104	10.6785	11.6065	5.7977	38.1063	7.4604	10.3137	6.64451	6.1359	14.0871	8.8101	7.237	13.0324	15.545	12.4683	7.8103	16.0756	19.7111	3.42341	14.8847	13.9094	6.4531	5.0359	10.8555	2.6107	9.6957	7.9889	8.4046	15.9735	31.266	16.559	17.717	14.643	12.3245	5.2	6.747	11.789	5.659
-0.7778	17.6507	9.8852	13.5887	16.375	4.22893	11.3469	6.1874	5.0798	5.5426	6.3531	21.2541	11.3073	7.6311	7.6715	5.8142	29.7428	9.7116	6.952	8.04702	5.8168	13.5402	9.9247	6.7391	15.1434	9.4602	16.6104	7.8234	12.3112	25.7871	3.11192	16.6246	11.9042	7.9793	7.925	11.0958	3.3686	9.4367	5.1738	8.9151	19.5761	34.234	19.143	16.178	14.138	11.0121	4.4	10.983	5.434	5.0937
-0.74169	14.7359	10.8287	10.2881	21.0511	2.5315	9.8502	5.4893	5.0236	5.0989	2.6656	22.5845	11.1417	11.4725	10.1822	9.5371	28.5195	11.0022	8.8197	7.00082	7.2722	10.7771	7.9605	8.1525	14.029	11.5093	16.5626	6.8334	15.6348	17.0674	1.44918	11.1095	6.2787	6.4295	7.496	9.67466	3.4084	11.7184	6.6796	5.4842	20.6763	29.518	19.342	19.211	12.248	10.6947	7.8	10.168	10.06	5.5369
-0.70557	15.6805	14.4669	13.5214	17.5591	2.51654	19.8993	4.4604	6.302	5.7551	3.7406	19.4146	8.4281	10.6092	6.598	5.9756	33.0663	7.7548	11.8969	4.75823	5.7055	11.5131	5.7572	8.5593	15.3836	15.7035	10.283	6.2268	15.3239	18.1186	6.20632	12.4838	9.0817	5.3108	7.2711	10.3648	3.8987	12.7031	8.722	9.0062	22.568	40.296	18.327	24.501	21.375	13.1983	5.8	6.725	6.596	7.6907
-0.66946	20.8669	11.6283	13.3407	16.9825	2.60971	19.6912	5.4348	6.9338	4.8435	6.8764	20.1179	10.5714	10.2991	5.0733	6.4812	32.589	9.3268	8.2868	7.00483	4.68	11.3712	8.21	4.1243	14.6449	14.8943	11.3237	5.3101	16.4864	19.3065	3.31288	17.6879	12.0648	10.2096	6.2643	10.2631	5.8963	13.0552	8.5737	12.5488	21.5498	35.734	19.498	22.049	17.198	11.3742	5.8	8.167	13.466	12.2002
-0.63335	22.0407	14.2993	11.604	16.4289	2.90934	16.0876	3.5829	7.6249	5.454	7.2623	17.8815	7.1913	5.9794	8.0757	9.9176	36.0643	8.0559	9.8839	6.4295	6.0726	7.3172	7.3201	7.0474	15.3547	13.3012	13.3654	4.407	24.3883	24.2724	4.09238	15.4196	9.8938	9.4766	7.7133	9.95201	8.4768	11.5014	6.9636	8.2635	15.0319	36.987	19.853	24.872	22.893	14.7079	14.2	9.671	9.422	8.1914
-0.59724	21.5412	13.1313	10.3025	17.5721	2.22651	21.242	5.7595	7.7497	4.1876	3.6808	17.738	9.2506	5.5387	8.4546	12.1084	39.8754	10.9263	14.5238	3.92961	4.6393	6.707	8.9828	8.4533	12.8611	10.1522	14.7122	4.5548	20.0587	21.1255	2.83851	13.5402	7.8642	10.96	7.8394	11.2567	7.3069	8.7321	6.9129	8.124	13.768	45.492	20.69	36.171	18.059	13.3502	8.8	9.566	10.777	15.5169
-0.56113	19.7475	13.3278	11.2986	17.373	2.04607	20.3338	6.3025	10.3485	5.4851	3.3732	22.3983	7.572	3.9471	7.0247	11.1028	39.3099	11.6254	12.7421	6.27619	5.811	7.5293	7.4989	8.2646	11.8267	10.9552	19.7556	3.8536	17.313	18.6341	2.78874	15.9221	7.6304	17.2822	9.843	10.8991	8.2649	14.1472	10.388	11.3898	15.4814	37.308	24.213	36.269	17.103	16.0271	10.2	12.25	12.766	13.8296
-0.52502	18.5365	9.2913	15.2027	18.8298	3.67893	13.3995	6.0606	15.1072	5.9379	3.9391	18.7716	10.0796	5.5816	5.7725	9.6881	38.0857	15.7364	12.5663	5.90334	3.4776	9.4551	9.0072	6.9892	12.964	9.2671	23.4202	3.461	18.1508	17.8353	4.1611	14.0865	9.2952	19.1916	9.0985	8.68836	6.0103	9.6719	14.0817	17.7364	13.7139	44.526	26.95	33.858	22.81	16.3511	10	16.882	19.658	10.594
-0.48891	20.209	11.761	12.5342	15.1741	3.92981	13.6076	5.6535	14.2009	9.5488	2.6249	22.3766	10.2027	5.6961	4.9173	11.152	43.0053	13.6021	15.0593	5.95709	2.8299	7.4659	10.3244	5.4014	15.8414	10.6538	26.1265	6.3178	17.2317	20.5961	7.65577	13.6901	6.6875	18.2318	6.075	10.4325	5.1303	11.4516	8.7626	13.8974	13.6875	47.458	27.656	32.785	23.483	18.1258	17.4	21.941	16.651	13.6634
-0.4528	18.6767	11.9335	12.201	11.7888	2.42976	14.1977	10.4592	10.7326	9.1531	3.4553	27.1262	9.6895	7.2388	7.8543	12.6786	37.2356	15.3777	14.8799	5.79534	3.4208	6.6005	14.0103	6.2182	16.2072	12.509	20.4412	5.7849	13.1664	23.0435	5.8134	16.7515	10.2848	24.8188	4.1016	11.317	7.729	12.6153	8.8653	19.5402	15.3676	43.908	28.163	35.846	29.522	21.1854	13.6	25.769	23.385	11.6896
-0.41669	19.0892	13.1679	13.9414	14.9283	1.53724	6.8708	4.2052	16.4571	20.4965	3.8727	21.4226	11.2724	8.6569	6.3578	14.091	38.8515	14.1283	19.537	9.31585	4.8298	9.4996	11.4484	6.7565	14.0266	11.5468	23.0331	5.3218	18.0692	19.5324	2.7868	16.5692	11.1539	27.8665	2.991	8.22339	6.8682	16.7619	7.8021	17.1398	10.6903	50.13	34.728	44.669	27.569	24.5131	16.6	24.618	27.23	19.2216
-0.38058	15.6011	11.8896	11.7957	16.9215	2.35818	11.2237	6.8116	12.1104	13.2959	5.1351	20.0889	13.4511	6.121	5.4184	13.6637	40.1688	19.3189	18.832	7.21152	5.256	15.9566	10.093	4.1496	12.843	11.6142	22.7118	6.3886	20.156	21.4056	3.02716	16.3273	11.2945	25.5013	3.2159	10.1054	7.5013	21.2055	8.4707	19.7696	12.0593	55.056	43.274	49.523	34.588	22.1064	23.6	28.071	24.647	23.2689
-0.34447	21.0151	7.8669	17.4347	19.0023	2.24541	11.9819	9.5379	15.2749	16.6366	6.7777	17.8818	11.3523	6.7235	6.7178	13.4609	43.9332	25.1074	18.6853	6.416	3.6566	13.8911	10.4583	5.4951	21.0983	14.1504	24.6789	8.8951	18.5777	19.8927	3.22131	19.0214	8.1928	21.3658	3.3979	13.4397	8.0496	22.4621	9.659	18.2227	9.0282	67.839	42.646	50.345	44.014	30.2964	37.2	30.639	34.94	30.0517
-0.30836	19.7378	13.4785	19.8865	18.7657	4.41169	13.1738	6.7497	9.2075	17.8595	9.7791	17.1945	13.6304	5.6871	6.9914	12.1135	40.0859	27.8749	20.1427	5.68729	6.3282	14.2379	11.9249	9.8072	19.0894	18.9009	21.9657	7.2931	22.3382	20.3534	3.68983	18.1577	10.6363	18.7771	5.6515	13.4047	9.7082	25.7208	13.0054	16.3001	8.1564	69.1	46.745	55.78	61.098	39.1854	35	38.294	42.09	31.5271
-0.27225	18.8886	16.7063	22.2687	17.5835	6.48531	11.612	6.2163	8.9883	16.0104	13.9553	16.5911	16.2346	8.4501	6.5074	12.1141	45.2899	26.1604	25.9207	6.28565	12.0166	18.0866	10.6679	8.8031	20.9108	16.4478	33.2455	5.9082	22.2042	18.4961	5.29946	18.7789	9.9675	16.71	8.935	11.684	11.0494	21.8634	17.1781	18.2325	13.2067	73.621	53.233	55.081	64.98	32.7619	39.4	42.994	47.724	39.1009
-0.23614	18.7879	15.9656	20.6	19.7122	8.80983	10.8913	10.2419	16.957	19.9113	18.5174	22.0847	15.1484	10.9875	5.2995	14.0869	44.7955	27.7395	26.2742	9.65237	11.5614	19.4265	11.3632	9.1592	27.1364	12.0642	29.811	5.0381	19.3349	14.9377	5.17636	19.9964	10.4057	20.7381	8.9023	10.7124	13.1442	26.152	16.5202	24.0017	13.9781	82.936	69.142	68.926	75.659	40.8687	45.8	64.256	54.405	35.0104
-0.20003	23.3049	12.9059	22.6393	20.9951	6.78201	10.0513	10.1126	11.7111	25.1727	19.283	23.7153	19.2506	5.6648	11.0343	17.4804	40.9142	28.3305	24.0956	9.6045	15.2303	14.9111	13.5825	8.833	26.0617	12.4472	30.8881	9.7353	19.5912	25.429	4.05796	18.2718	11.1464	17.5026	8.0338	7.72836	12.1511	31.5721	11.9711	21.6622	12.1363	91.353	79.546	67.907	97.437	50.5113	58.6	73.294	65.675	56.6927
-0.16392	16.4284	13.6336	17.4285	23.3185	4.58641	14.3316	10.5952	11.4776	27.5561	22.3123	17.6626	18.7847	4.4409	11.7976	18.6774	41.7832	28.363	25.7919	7.7923	14.7785	19.864	20.6193	9.0253	28.0121	15.666	26.6017	11.6239	16.0019	29.5084	6.2918	15.1869	11.7463	19.0046	10.4196	9.93785	12.903	32.9199	16.473	18.2505	14.0755	94.962	105.048	82.545	104.482	60.0763	74.8	90.42	72.631	73.6035
-0.12781	18.7344	8.856	19.3363	19.4369	5.99329	16.9305	7.391	16.0718	24.2451	24.2674	17.6591	23.6442	5.0586	10.8903	17.7198	51.4525	32.608	28.3654	11.782	15.0288	24.2558	26.7671	10.8674	28.9402	12.9149	22.0667	16.526	20.3554	23.5946	9.02362	15.4799	10.6434	17.076	7.5655	9.68084	9.7778	30.1357	13.174	20.983	18.082	123.491	109.564	90.893	119.656	61.499	98.2	98.683	88.547	59.573
-0.0917	17.9396	12.3582	19.1435	17.7342	6.90475	11.9764	10.1473	14.2536	23.8801	19.9451	25.1946	22.6515	6.5719	12.6375	18.7661	57.8107	33.3339	29.1272	10.3841	17.8165	25.2236	30.0521	15.9523	28.7209	10.7791	18.8304	14.7113	24.1364	18.9283	9.89074	18.1027	11.9142	15.7463	8.1431	10.505	12.4784	29.9593	9.3434	28.9147	15.1443	130.769	121.565	100.09	133.287	71.8558	98	107.912	90.148	83.3261
-0.05559	26.9296	9.8158	18.4219	22.0043	5.14794	13.7871	7.7394	7.5609	29.7898	18.4845	24.1074	21.8905	9.3724	18.7626	17.7884	66.6812	37.698	35.228	9.03702	22.9454	23.4896	31.6494	13.318	34.1031	12.4599	18.1385	11.127	18.5168	23.3862	9.39899	14.7037	14.6974	17.4423	9.9015	12.3521	11.3943	31.1577	9.8025	28.5672	14.1229	121.836	135.305	103.34	141.285	91.7209	99.2	112.35	95.218	80.8585
-0.01948	26.2115	13.3352	16.7745	19.6949	3.96687	12.9789	11.3747	8.776	25.4523	25.3	24.6137	20.0513	7.0185	18.3816	20.1867	64.4642	30.7429	39.6693	6.54418	16.6588	23.9757	35.6	10.7143	32.4865	14.6942	19.5351	16.2682	23.6643	22.5553	9.85935	17.1621	13.8912	13.6888	11.9197	11.5944	9.993	38.61	11.3831	21.2217	15.8394	131.784	132.488	133.238	144.086	84.154	104.8	116.793	105.628	80.1305
0.01663	21.2205	17.3906	25.4583	22.242	1.98496	13.1952	10.2408	9.1381	23.1852	20.7148	25.701	22.6943	6.3375	13.9796	23.8313	55.1313	36.3413	40.2229	6.82653	18.9065	31.5377	35.5527	12.0832	30.2339	22.333	14.396	10.145	23.9476	22.003	10.0503	20.8891	12.2912	16.6352	8.3143	9.67975	15.3217	40.4322	11.1491	29.6094	14.6606	139.965	120.662	140.781	144.035	99.0468	108.6	99.435	109.254	94.3499
0.05274	24.6213	12.718	21.4846	20.5219	2.83236	17.5967	9.0671	9.8162	31.5165	20.4105	20.9668	22.541	5.6056	10.2137	24.5093	59.0566	35.2466	36.0598	4.04671	13.7118	33.7875	38.7245	12.7553	30.8579	24.9825	14.8026	16.1044	19.6431	17.8944	7.62049	19.0294	11.7992	18.7319	5.6725	12.5027	13.0184	26.9666	13.7372	26.7791	18.6055	135.172	143.19	131.67	134.843	86.4371	117.6	77.759	86.832	99.7743
0.08885	28.0757	9.9814	20.1239	18.0199	2.54282	19.1818	8.8594	6.6546	20.5678	24.6665	22.6201	25.7258	5.0707	10.4872	26.4311	57.1366	30.1837	37.1617	6.90612	12.5162	27.1855	39.4823	9.9712	32.3007	28.7938	14.1679	14.4873	22.5385	21.5817	6.37624	17.1798	8.2225	15.9129	7.043	13.3555	13.9967	33.6627	14.1134	31.9225	18.5509	139.915	133.724	89.994	131.238	74.0717	97.4	62.746	97.184	100.006
0.12496	28.5961	8.7378	21.4202	13.0124	3.21073	21.7419	12.9563	8.3869	19.7188	25.1629	17.1382	21.8709	7.1519	10.8297	24.3821	52.9547	30.4113	35.2175	5.23792	9.9525	30.4417	29.6853	11.6732	32.8213	28.2932	11.7001	11.1032	22.279	20.2463	7.19915	18.643	6.6948	14.7718	6.6001	5.82042	13.3996	38.1001	14.8285	32.1183	17.9216	143.303	119.592	96.755	125.505	64.7959	87.8	50.956	92.114	94.5463
0.16107	24.7598	9.7059	19.0044	15.7866	3.50222	15.7533	11.3534	5.445	18.3733	23.0564	17.3897	17.0184	7.2975	13.4573	21.484	47.7947	28.5803	34.9148	5.99128	9.9477	36.9742	30.7055	13.0937	29.6745	22.6032	15.9016	13.7452	20.2111	16.4051	5.95375	14.3667	9.8358	16.2846	5.647	8.85198	12.1207	33.0389	13.7	22.4176	16.8179	122.533	123.141	89.237	123.222	55.8597	66.2	43.077	88.587	88.876
0.19718	26.4258	17.0862	21.158	16.3635	6.01692	14.5269	13.9446	4.6315	14.8642	20.1465	20.6093	16.8238	7.4272	13.4203	23.0993	43.3275	28.5774	32.9529	6.51814	10.9358	29.973	29.6677	10.4335	28.572	18.9451	18.3742	11.1505	23.0314	22.773	7.31594	13.9514	15.3211	22.2279	6.4124	7.49593	16.319	32.909	13.9295	22.3149	14.7728	114.015	97.799	76.896	108.769	51.8046	62.2	37.333	79.636	63.027
0.23329	26.5479	14.7331	18.1896	19.5011	3.14319	16.4904	9.2768	3.6039	13.5495	23.2627	27.0991	14.3449	5.5848	20.1203	23.5809	47.2807	23.9176	30.3251	10.9519	11.0193	28.6405	27.0122	5.5342	23.2917	18.3567	14.8022	9.1265	18.0041	18.0727	5.22025	14.4205	12.3014	21.2279	5.6181	6.52838	16.2382	30.7761	11.4686	27.688	15.173	99.301	79.961	59.809	101.951	47.2492	51.2	34.728	63.744	60.1236
0.2694	24.3975	16.4698	19.8015	14.2546	2.49401	14.0348	12.9937	4.514	6.9651	23.7324	28.3897	12.5139	6.1232	16.3521	16.3673	46.6667	26.0477	26.5098	8.28956	10.0499	28.4635	24.0213	6.8077	15.9188	20.2479	14.622	10.3914	21.9792	17.9436	4.611	12.7298	11.9541	23.6475	4.8385	8.31775	17.51	31.4215	6.0873	24.5678	15.7472	93.278	66.109	59.151	97.932	37.5845	35.4	31.486	49.268	51.1112
0.30551	21.5162	12.6671	16.3694	12.1161	1.65176	22.5326	10.38	3.7506	6.8203	20.028	22.6935	16.2653	4.657	12.9155	17.3907	45.6948	27.9167	26.9144	7.87847	9.2416	26.0762	22.5641	5.791	16.2164	20.1597	15.9343	7.291	17.2707	17.4563	8.64501	11.4995	15.5685	25.6362	8.5669	8.96528	16.88	28.7489	7.6408	19.0013	17.7741	79.165	49.959	62.396	81.746	32.9753	37.8	24.781	41.665	35.6857
0.34162	20.4511	8.502	16.0739	12.2889	3.10452	13.1616	8.1053	4.6435	6.3981	19.9202	20.3845	12.7231	7.1465	12.5876	18.4544	50.8136	22.9408	22.1602	5.61451	8.4859	22.599	22.3107	7.1334	16.1084	26.6713	11.3443	9.9553	17.5742	9.9614	7.3247	12.8124	12.9485	23.2848	8.1206	6.469	14.9136	31.4166	5.5714	12.8583	16.9718	61.332	44.658	69.32	70.293	29.0176	27.6	24.981	39.149	34.0767
0.37773	18.645	11.4031	15.1071	13.7057	3.18229	17.5762	4.0154	3.5745	5.655	19.1875	17.5366	6.3186	6.5108	7.1985	20.8269	39.0456	17.1166	15.4937	4.57384	9.1995	22.315	20.3652	5.2012	17.6225	22.5968	13.132	6.2125	17.7537	12.5309	5.6122	14.6185	12.4102	24.2266	6.5346	7.85521	18.2007	26.0015	5.5787	16.2921	14.0016	59.95	33.431	57.396	63.757	24.3482	31.8	18.379	32.331	17.7237
0.41384	19.7038	10.7682	17.7676	10.4279	4.25302	20.5362	9.9064	4.8331	3.5157	19.1362	19.3556	7.9923	8.6856	12.0969	16.3637	41.8382	15.4757	22.3405	5.54056	3.481	21.0064	22.2193	10.9402	16.5749	16.7867	17.1222	4.5789	27.5042	17.2466	6.2127	18.8786	13.2563	27.0975	5.4544	6.24544	17.6295	26.9604	5.1623	16.0294	10.9052	41.927	28.632	56.422	45.883	19.5772	27.6	19.095	33.138	16.9771
0.44995	20.3663	10.0146	18.325	11.2244	1.88746	22.4679	6.6556	4.0571	5.9053	14.3166	19.6707	13.5311	5.5816	11.006	25.2643	44.235	19.2082	19.9831	2.75192	7.1797	24.9243	17.5797	8.3469	14.9282	19.6384	13.0509	5.2344	26.5284	18.0706	7.01407	12.9912	14.6379	27.5926	5.7193	5.99754	18.1393	18.5704	5.6897	18.0838	10.9225	43.89	26.045	62.508	41.786	19.4184	25	16.176	31.376	20.2598
0.48606	17.4345	12.0884	17.3892	13.4989	1.79121	13.9281	3.8486	3.5828	3.4094	14.8632	19.2407	12.9504	4.9485	9.2337	17.4816	45.9459	16.8583	13.2801	3.17484	7.0716	23.5837	21.1328	6.6769	15.24	21.7411	13.3839	7.8981	20.2295	17.0019	3.88987	12.2602	9.648	18.6315	6.3454	8.28452	13.7001	21.2039	4.0179	14.0844	10.2546	30.672	24.048	53.809	41.543	17.015	23.2	11.814	20.685	14.3785
0.52217	17.2072	9.5501	12.1345	16.712	2.01704	18.3208	5.5967	5.4396	2.0328	13.3528	16.1221	10.4726	4.0754	9.3403	18.1711	41.7353	17.8129	13.3316	4.55626	3.249	17.4443	17.2483	8.664	18.6272	19.0334	13.8596	9.0919	19.7646	24.8383	5.47003	17.2303	8.8117	12.9685	6.8041	7.25311	14.9695	15.878	5.6704	11.2059	6.1542	30.455	25.803	48.939	33.791	16.3655	18.6	14.313	21.267	14.4363
0.55828	17.4007	12.1066	11.4499	13.1688	2.37596	20.4065	5.3045	6.1659	2.5944	15.4156	16.7616	10.9531	4.4814	5.6955	15.8963	40.4657	13.9557	18.2372	2.94088	3.3856	20.316	19.3422	6.1212	17.4534	20.5709	10.6378	9.5706	15.4223	18.8825	7.45972	17.8708	8.191	12.5012	4.5878	5.71253	17.39	15.2093	2.6942	11.8076	7.383	31.012	18.406	57.338	34.952	17.6504	15.8	11.743	27.291	14.9472
0.59439	15.2082	12.4981	13.6019	9.0685	3.52838	11.0451	5.5538	3.7543	4.3178	16.233	10.4747	12.7206	3.837	5.8628	20.4471	37.0532	10.6386	17.2806	4.07253	5.7727	22.6755	15.1405	4.6743	16.4698	15.8413	11.2282	8.299	14.3678	17.3867	5.22693	21.0392	8.0198	10.6749	5.1654	6.17474	14.1132	13.5883	4.1021	13.17	11.2983	30.455	17.207	46.521	33.793	11.2255	14.6	13.43	17.76	9.6644
0.6305	20.0568	8.6123	9.8436	12.1631	1.69445	19.8051	3.6951	5.6648	4.0385	7.6081	15.4198	13.3801	6.2881	6.5677	18.2001	34.4198	12.5357	16.7042	5.17032	6.5069	17.2343	19.0738	6.4892	19.117	17.7809	10.9806	10.4051	14.4374	18.383	5.88031	19.2211	8.5673	5.9159	2.589	11.5792	10.8804	14.6971	3.3916	11.2545	7.6713	25.504	17.766	39.428	32.654	10.4923	17	12.258	19.222	8.068
0.66661	18.8678	7.4165	14.343	11.7013	3.08762	11.0013	8.3077	5.225	5.2821	6.6422	14.8323	11.614	6.4091	5.0293	22.277	38.7217	13.9996	15.0373	5.35429	7.7584	14.9239	22.2707	6.7159	17.546	15.996	10.2055	8.7612	17.0296	19.4984	6.07031	19.2212	10.4777	3.1131	1.755	6.75083	10.7369	14.0334	1.9013	10.8619	10.0316	25.215	14.79	43.202	29.527	9.8018	17.6	14.646	14.124	8.7103
0.70272	16.7678	11.4598	13.5993	13.4518	2.27243	15.6366	6.8623	5.4584	3.7628	10.4084	12.8385	11.8263	7.7258	8.426	18.6606	36.6664	14.1941	17.7284	3.98846	8.6473	13.602	11.7499	6.3403	18.5273	16.7954	15.1771	6.1291	15.2962	20.342	6.13994	20.1616	7.6838	3.5834	4.5369	6.4386	10.0851	13.821	3.2694	13.0474	6.0083	23.442	11.172	41.71	29.769	8.7815	7.4	13.093	11.727	8.8045
0.73883	16.9456	10.5892	13.217	9.7998	1.79545	17.6548	9.0096	3.172	3.9675	10.2929	14.2187	11.265	6.2375	7.5257	25.1873	36.1606	13.7319	13.0677	3.67907	7.9648	14.5675	14.0963	7.3533	18.8578	13.0499	16.4667	5.8298	14.4724	17.282	8.58463	16.3214	9.0223	2.7087	3.8612	5.81456	8.9271	11.9224	2.4049	10.7927	6.8018	30.594	13.543	43.749	29.86	8.5328	8.6	12.849	6.95	6.5633
0.77494	16.1493	8.3306	13.2074	7.3156	2.27699	18.5978	4.661	5.3372	3.5863	5.5563	11.0437	14.3419	5.1977	6.8497	19.9354	37.8466	12.4207	12.1262	6.0008	4.9508	12.7635	17.473	8.2087	20.6561	12.3557	14.2235	3.8536	14.6893	16.0543	4.54913	17.8602	11.1298	3.1801	5.0968	7.79722	10.0709	9.9475	3.1153	9.1704	5.397	33.126	11.553	40.455	24.094	7.4771	14.8	9.197	8.262	5.2556
0.81105	14.1203	11.9504	9.5987	14.3681	1.86524	15.2504	5.7851	1.6341	3.4225	6.584	19.6205	14.5063	6.5026	5.698	20.0122	39.7126	10.343	11.4032	4.73608	5.2838	12.1049	19.302	3.7492	17.4462	16.772	9.402	3.3957	14.3801	18.6013	6.4503	20.2538	8.7737	3.0087	5.0549	6.84655	11.7695	16.2329	6.2515	11.4594	8.8394	28.588	11.431	36.699	21.429	6.1522	10.8	10.311	7.048	4.6357
0.84717	20.8314	12.6374	14.7123	11.1891	2.69058	13.3173	6.7841	3.7304	4.3318	5.5735	18.9738	9.5448	5.4927	6.1317	19.0534	28.5814	9.2941	16.0608	5.13598	7.2913	9.1071	22.6895	4.3993	23.7035	11.1787	8.6319	6.9134	16.8282	21.7616	5.30625	17.2305	10.5462	3.7467	7.427	7.44288	12.0583	13.9372	6.0045	15.8403	9.8025	23.175	13.866	41.041	21.526	5.3015	9.6	12.915	5.232	5.2819
0.88328	20.3659	9.715	10.3528	10.262	3.61484	13.4426	8.7336	6.5786	8.8188	6.7931	15.4387	13.4919	7.3695	4.2239	18.3606	33.5704	9.1557	15.35	3.75622	7.122	12.4686	22.8558	5.2115	17.6286	12.1815	8.1717	6.6653	15.8887	16.9947	3.51956	19.8311	14.6142	4.3513	6.0126	6.3035	13.9741	11.0347	2.5767	15.2625	10.1133	20.906	12.774	33.683	21.116	6.3101	14.6	9.329	6.16	3.5377
0.91939	18.7117	10.1333	11.8812	12.6209	3.02168	16.7284	8.4652	3.1727	5.9613	8.2809	11.913	15.927	10.2481	7.3908	14.3798	36.4839	9.4979	13.6527	3.57552	7.1888	7.7161	20.0655	5.0204	15.4355	15.9974	7.9415	5.0128	12.8903	16.6078	5.03477	19.4066	10.7614	4.4198	6.2617	6.32671	16.0897	12.0548	1.6627	12.903	11.5807	23.296	12.886	32.457	18.05	6.0738	7.2	9.416	4.184	3.4388
0.9555	13.7128	15.9836	15.8158	12.0429	3.01227	14.8784	5.6465	2.5718	3.9066	7.8979	9.7601	14.4809	10.0102	6.5767	17.4815	37.1727	9.1698	18.2814	3.98098	5.9845	10.1042	18.5017	4.3714	16.2614	15.9447	8.8172	8.0492	18.1387	14.7631	6.98899	21.4009	13.2493	4.9901	4.6875	8.87578	13.8034	8.4545	3.4756	12.3974	11.0083	19.758	12.068	35.547	17.437	6.6055	10.6	8.286	6.74	3.7574
0.99161	15.1774	10.0754	14.0773	13.0954	2.10286	15.0512	7.2649	5.9718	3.8301	8.0295	12.7274	13.0168	6.6705	5.8132	14.3887	35.1595	10.5371	16.475	4.64302	4.3402	6.2356	19.0725	4.2658	17.5911	16.0756	7.7544	5.7317	20.7971	17.7422	6.31012	18.7151	10.0104	3.879	3.8326	5.93772	17.9178	10.6414	4.2324	14.5054	9.2002	23.07	12.551	29.265	18.293	7.226	8.2	8.191	7.983	6.4483
1.02772	19.7523	13.6036	12.6278	15.8383	1.31672	12.5651	9.0273	5.9679	4.8839	5.9531	16.9418	11.4098	7.4853	8.4168	12.8301	29.6637	10.6345	8.9333	4.99162	3.1253	9.1581	21.6527	4.9897	13.6337	17.2708	8.7468	4.0389	13.7374	18.3627	5.00385	13.7621	11.5041	4.455	7.508	6.82937	16.4858	12.3994	2.8326	11.2827	11.235	21.007	13.505	32.179	17.055	5.4344	8	7.411	8.901	3.6379
1.06383	17.7675	9.4582	16.2338	14.3046	1.03095	13.5446	6.1901	4.5564	9.1893	4.1984	12.7008	10.974	8.6759	8.5022	13.7901	27.2463	14.2417	9.981	5.83708	3.1742	7.4695	19.274	6.4171	13.4273	15.9297	10.9957	4.3927	13.7983	20.2974	3.95734	16.5671	9.3915	3.7347	7.5401	4.87585	15.2978	8.6699	2.3727	14.3034	13.9746	18.958	13.811	35.288	17.36	5.1854	8	4.695	6.118	4.4476
1.09994	17.6834	8.0069	14.5523	13.8946	2.36854	16.2953	4.7985	9.0738	8.9065	3.8687	16.0264	13.6619	8.1387	4.9797	14.9069	30.0077	15.2412	8.8012	4.61918	3.346	5.9262	19.375	7.6285	20.142	17.9367	8.9779	2.21	14.1674	15.4596	4.97298	22.0912	9.6729	4.4189	5.2372	5.40513	20.9064	16.8724	3.7462	17.0825	12.0017	22.524	10.279	36.513	24.493	5.7427	9.2	7.458	4.351	4.8913
1.13605	17.1327	11.605	9.365	13.4299	2.61647	11.095	8.292	5.8155	7.1415	8.1732	15.7396	13.7348	12.8496	5.2081	11.3048	33.6173	11.2325	14.1277	5.1041	5.3646	10.3128	15.3212	6.4757	18.8011	19.0137	9.1994	4.8236	10.6146	12.673	4.81441	23.8921	9.6378	5.9617	6.8096	5.5554	15.0562	14.1805	2.6384	13.9303	10.0736	19.656	7.204	30.926	20.503	5.5665	10.8	6.668	3.575	3.6582
1.17216	18.7816	15.234	12.9542	14.1221	2.81131	16.8583	3.7513	7.1222	8.064	7.3773	10.5414	15.1193	11.2093	6.2778	10.9828	32.5867	8.4662	13.293	2.61957	3.0544	11.5875	16.4045	5.3287	20.238	12.7956	9.4351	6.5248	11.2187	18.4273	5.80794	22.0605	9.571	5.1513	3.6427	9.0962	16.6964	13.3747	2.9469	19.3475	9.2886	22.255	10.533	24.077	21.767	3.1735	7.2	6.915	3.371	1.3528
1.20827	18.9947	8.4593	12.9138	13.1473	1.3993	16.2002	4.7347	5.737	9.6244	5.769	11.9479	18.414	12.5637	7.7996	12.7031	36.8217	11.3157	16.7065	2.88408	5.7662	15.2879	25.8328	7.9681	15.7722	9.4669	7.5025	8.5105	13.4362	17.3731	4.2144	22.1113	15.0463	2.7192	5.3094	7.45357	10.7413	15.7643	2.6124	14.8578	7.1112	22.955	13.452	20.896	22.463	3.6084	8.4	7.091	4.916	2.6192
1.24438	19.5306	7.482	12.4889	8.1381	1.66173	17.0918	6.3631	2.8917	11.5945	6.5585	15.0481	15.9398	12.6084	9.8817	19.513	38.6235	10.4671	17.4547	5.5736	3.3354	14.1647	16.6441	3.7156	16.8898	14.2065	9.5995	6.9642	16.9494	13.8975	5.19447	18.9792	10.7742	2.1021	4.6459	8.55804	6.4464	13.5826	1.4391	14.7093	8.699	20.541	9.241	32.185	19.212	4.0998	7.4	6.212	5.328	2.5161
1.28049	14.5864	11.2491	12.0939	9.4385	2.03907	18.6719	9.5801	9.5044	19.9736	3.0985	14.2998	16.6717	11.0579	7.9603	16.0951	31.0014	8.9557	16.6829	4.57658	6.0528	16.1822	17.0001	3.4472	14.3334	12.7998	9.6637	8.2613	12.0171	15.0725	7.53188	17.3538	9.8031	3.2083	4.2808	6.43187	7.3693	11.7118	2.5039	20.5204	13.9758	20.851	9.851	24.587	20.742	3.6012	9.8	5.504	2.389	2.7433
1.3166	17.8598	10.1057	10.9718	15.6723	1.83381	20.4737	6.6989	5.9324	11.1819	4.9005	16.2021	13.8637	9.7983	9.5698	17.4814	30.5085	14.3992	14.1298	4.77084	6.2388	19.8104	20.9414	3.1835	10.084	17.6314	9.4679	4.0875	12.9343	16.1463	3.43261	16.7007	10.1873	1.8068	4.6864	6.12298	8.5495	13.7628	2.6877	13.1611	12.0849	22.391	7.3	24.26	23.13	2.2149	7.8	5.567	2.282	1.6728
1.35271	15.778	7.1122	11.9493	17.2627	1.88945	16.0326	5.8111	5.413	11.6982	5.7394	17.0019	16.8516	9.8401	7.5119	16.2307	36.5558	13.322	16.4998	5.07054	4.9885	17.7027	21.7461	4.2576	16.7013	16.4296	9.5536	3.4315	10.2636	12.5754	6.90569	21.217	13.4772	2.1086	4.9098	4.20525	8.4171	9.8284	2.1949	13.3354	18.1102	22.368	12.46	23.807	24.567	2.2217	12.8	7.817	3.072	2.474
1.38882	21.7826	9.4891	11.4174	14.2039	3.10072	15.3313	5.7808	5.7659	11.0341	5.4102	16.5588	14.4954	8.5051	7.7224	12.0979	33.2655	13.4372	16.7577	5.33192	5.4495	23.6887	16.7085	2.6641	17.84	12.0124	8.1066	5.8813	16.4456	11.9029	4.3494	17.7859	10.3059	2.2892	5.289	6.31974	8.3695	11.8367	1.4148	17.8921	13.6665	20.794	12.336	25.606	28.286	0.8503	11.2	7.428	1.165	2.0348
1.42493	18.7627	11.7479	11.6544	10.9097	1.67216	15.0255	7.4143	4.7047	15.5346	4.7637	20.9002	14.6838	7.9918	6.311	13.4736	31.3746	12.7713	12.7932	3.98646	8.5139	35.4889	16.6871	4.7095	15.5563	15.4703	10.3994	5.4414	14.866	12.4992	4.81164	22.7931	12.0926	2.09	5.2591	7.36807	11.8401	14.8185	1.0089	15.166	10.1085	18.395	11.074	27.408	29.122	1.3155	10.4	3.735	3.089	1.6713
1.46104	14.4944	12.41	13.2005	12.9983	2.01861	11.4802	4.9597	5.06	11.6935	6.6122	17.8959	20.3766	11.0289	6.8822	10.2709	33.5695	10.7809	12.2741	3.60383	5.5296	34.5513	21.1838	5.4989	14.7278	12.8776	9.3503	6.0257	13.6287	12.9133	8.00259	20.8567	10.6359	3.2126	3.1359	5.98666	7.6608	13.6554	1.6895	19.7301	9.3969	18.79	10.954	23.038	26.101	2.9795	9	4.039	4.643	2.9229
1.49715	14.2197	10.9473	10.7123	18.2649	2.85275	17.9003	6.3132	3.6157	15.695	5.3105	15.0575	17.3815	8.6981	5.4877	8.1444	34.3798	14.7099	12.9442	2.54768	9.4901	32.0428	12.8833	3.3155	13.8178	9.7034	7.641	5.3999	15.5814	14.7191	6.14071	23.6425	11.926	3.0034	3.9894	7.65897	8.8079	10.1709	0.8162	19.1372	14.8409	26.192	11.417	24.343	26.427	1.4563	9.2	7.324	4.489	3.0279
[truncated: 31 more columns]

## Sheet: 3C
PM	FYVE+	rab5a+	rab7a+
4.44667	1.53597	1.35921	3.28924
6.78582	1.79106	1.48257	4.16671
9.57564	1.88797	5.44377	7.55817
5.37634	1.72005	2.07528	6.59995
6.04764	3.12245	1.00182	2.4296
6.83899	1.44473	1.1409	3.83733
10.4681	1.08012	1.45755	4.05224
7.42311	4.24437	2.45601	3.83367
6.55253	1.5887	1.64625	2.31548
5.04647	1.64226	1.16601	3.64493
6.36237	2.0992	0.502634	3.92228
5.85739	1.12567	1.43163	0.913444
3.73058	0.686195	1.31078	12.2307
4.81551	1.28312	1.09865	4.13179
7.2314	1.49686	0.897889	4.62178
3.86887	1.78908	1.75263	3.85767
4.25994	1.67569	1.38325	1.7605
7.42409	5.98318	1.10631	1.70042
8.09719	1.09292	1.03339	7.00471
5.64413	0.975191	2.73723	1.63139
7.87608	1.86702	0.996836	3.25478
15.4246	1.3518	0.326364	4.0989
8.49648	2.82128	2.23187	5.75157
8.45227	1.14635	1.3917	2.91122
10.3854	1.91661	2.24357	3.08216
9.63995	1.65036	1.66131	7.77862
7.59026	1.26522	2.33939
5.59784	1.42341	1.21316
15.8437	1.78105	1.19495
8.40044	1.46181	1.37166
7.28137	2.05679	1.35101
6.10748	2.45262	2.59225
2.18301	1.45869	1.79434
4.41626	1.54106	1.30346
9.66754	1.03336	0.978361
11.4739	2.41298	2.56749
11.564	1.53985	1.22754
6.11957	1.10903	1.58692
9.00661	1.58544	1.52236
5.50084	1.10776	1.2009
5.88156	1.82027	2.23309
3.88304	3.62172	0.549994
8.21868	1.67377	1.81237
3.70501	1.09817	2.82578
2.72087	1.2377	0.891974
6.77459	1.57062	1.41698
3.65996	1.26895	1.00757
3.67818	1.23844	1.99496
6.9562	1.50841	1.40285
10.8487	1.53934	1.12769
6.10819	1.47485	2.17283
3.58623	1.18665	0.903752
6.73099	1.31844	0.919643
7.4194	1.37665	1.36834
5.0261	0.74593	3.38913
11.0601	1.87014	1.09439
12.0136	1.57449
3.58339	2.04837
	0.720947
12.4583	0.880957
11.4227	2.7151
20.1199	2.45464
5.16956	1.62883
6.60723	1.30236
5.11748	2.52184
10.0467	1.01851
9.15637	0.796279
8.06427	0.990708
6.17515	1.83068
7.35765	1.78755
3.61052	1.81653
17.6076	2.29212
14.477	1.22084
4.9884	1.49533
3.10754	3.34103
3.10127	2.89316
5.86325	2.6737
3.05853	2.4887
3.33276	0.799471
3.27653	2.5768
4.57566	1.66997
6.43283	1.58751
5.80253	3.04465
7.86414	1.86723
6.4512	2.20797
3.03899	1.95192
12.8814	0.958182
	1.39737
5.14885	1.06687
10.3757	1.08975
8.75377	0.726661
5.02021	1.5578
6.75634	1.00261
6.49084	1.25123
3.58835	1.10016
4.83398	1.11689
4.09606	2.49193
5.06933	1.12525
5.65658	1.06975
4.378	1.20244
7.85672	1.20504
	1.44221
	1.30217
	0.974225
	1.02515
	2.21787
	2.12971
	2.068
	2.40469
	2.15436
	1.43122
	1.04304
	1.37754
	1.42191
	0.929069
	2.10657
	2.25511
	1.58117
	3.2555
	2.05302
	1.31016
	1.01409
	1.29788
	1.64541
	1.38578

## Sheet: 3D
PM	ER	MT	FYVE	rab5a	rab11a	rab7a
0.319	0.0065	0.0255	0.0595	0.0585	0.0705	0.07275
0.3145	0.00875	0.02225	0.0595	0.0615	0.0715	0.07075
0.3225	0.00725	0.02175	0.052	0.058	0.06825	0.06625
0.33925	0.01125	0.0195	0.067	0.07325	0.0875	0.08925
0.31575	0.0075	0.0225	0.04725	0.053	0.0585	0.06
0.3095	0.0055		0.04	0.0515	0.0605	0.05475
0.29325	0.0045		0.04275	0.0625	0.072	0.0655
0.30725
