# Supplementary material for: Visualization of endogenous G proteins on endosomes and other organelles
Source: eLife. 2024 Nov 8;13:RP97033. doi: 10.7554/eLife.97033 (PMC11548881; doi:10.7554/eLife.97033)
Supplement: Figure 5—source data 1. [file elife-97033-fig5-data1.xlsx]

## Sheet: 5C
Distance	FM4-64
-1.5	0.0386968	0.0602281	0.0751948	0.0180994	0.020311	0.0444262	0.12061	0.00484634	0.0232925	0.0355164	0.146233	0.0688352	0.0316145	0.0812351	0.0319953	0.0692036	0.0269036	0.064863	0.190718	0.0429535	0.0432879	0.0596257	0.0711824	0.275454	0.0193655	0.0710159	0.0645195	0.143365	0.0733465	0.0596062	0.146196	0.13765	0.115941	0.073002	0.0798644	0.0890072	0.21079	0.00704169	0.132365	0.0980447	0.127237	0.365854	0.107897	0.0747238	0.0132676	0.12618	0.109269	0.0376075	0.0770925
-1.46389	0.0379204	0.0474407	0.0799651	0.00053781	0.0468705	0.0494441	0.121816	0.00851792	0.0266173	0.0528466	0.191205	0.0818617	0.0104493	0.0602721	0.0271872	0.0548719	0.0458108	0.0877885	0.228365	0.0733817	0.0521457	0.0394897	0.055631	0.293205	0.0387309	0.086691	0.048455	0.173153	0.0900619	0.0999282	0.129874	0.124516	0.0855589	0.0465077	0.0904938	0.0748166	0.203612	0	0.128762	0.118646	0.130631	0.303988	0.0864252	0.0588564	0.00248825	0.126784	0.0915222	0.0116089	0.0439985
-1.42778	0.0228425	0.0299348	0.14382	0.0191544	0.0572096	0.0383376	0.116753	0.00208845	0.0220951	0.00128392	0.180202	0.0928753	0.00571298	0.057063	0.0588517	0.0632448	0.0542175	0.0124177	0.223419	0.0517632	0.0382449	0.0713852	0.084083	0.209451	0.0377975	0.0705898	0.0970132	0.173068	0.0715097	0.122341	0.103841	0.12938	0.103585	0.0542382	0.0666628	0.0693164	0.21971	0.00426042	0.142421	0.116701	0.105013	0.289064	0.0683324	0.0600149	0.0076793	0.116644	0.128063	0.0212421	0.05263
-1.39167	0.0279419	0.0587939	0.135363	0.0377917	0.0336074	0.0329187	0.164671	0.00302153	0.0222872	0.0526335	0.167956	0.106614	0.0269132	0.0554469	0.0598021	0.0784313	0.05473	0.0510544	0.215182	0.047024	0.0299985	0.0620785	0.0918294	0.192772	0.0272207	0.104271	0.0901724	0.194967	0.056899	0.168966	0.11562	0.13919	0.116571	0.0496404	0.0694713	0.0804892	0.185455	0.0284613	0.153181	0.113039	0.102855	0.264937	0.102226	0.0647602	0.00407278	0.0999591	0.103866	0.0533367	0.0661439
-1.35556	0.0280888	0.0534208	0.105432	0.0413702	0.0271713	0.0600153	0.189437	0.00299568	0.0270475	0.0363723	0.210554	0.0842828	0.0134211	0.05838	0.0414915	0.0658305	0.0562776	0.0738069	0.191219	0.0315636	0.0409829	0.0610693	0.079256	0.145974	0.0552968	0.0451919	0.0756615	0.143592	0.0933274	0.118592	0.132215	0.154752	0.12865	0.0403817	0.0556675	0.0852464	0.148785	0.0317705	0.137671	0.121625	0.128318	0.262462	0.105175	0.0411007	0.00946247	0.122661	0.14	0.0438424	0.0603759
-1.31945	0.0249515	0.0391307	0.0994225	0.0296831	0.0283143	0.0617546	0.206567	0.00526248	0.0188157	0.0688929	0.248921	0.0624264	0.0159298	0.0510645	0.0504811	0.0919341	0.0484635	0.0677314	0.224411	0.0656372	0.0361076	0.0460479	0.0911728	0.15161	0.0311093	0.0821395	0.0586628	0.151387	0.077107	0.133163	0.1267	0.138296	0.131864	0.0409682	0.0766206	0.0850016	0.113952	0.0163705	0.14242	0.0834616	0.116975	0.22341	0.0858191	0.0635224	0.0132032	0.138604	0.113353	0.0459828	0.0572614
-1.28334	0.04132	0.0365989	0.0697777	0.0141072	0.0285662	0.0539934	0.104529	0.012731	0.0217522	0.0710328	0.161284	0.0886787	0.0174434	0.055907	0.0584251	0.0976365	0.0630049	0.0484527	0.234511	0.068233	0.0528708	0.057981	0.0871384	0.187358	0.0235652	0.0908099	0.0413544	0.192031	0.0834722	0.104578	0.109744	0.149143	0.123757	0.0367095	0.10248	0.0885909	0.139602	0.0110526	0.152679	0.087437	0.169575	0.218228	0.0576061	0.0777596	0.00745944	0.0891578	0.0968274	0.0605	0.0712893
-1.24723	0.0120036	0.0434136	0.0542455	0	0.0306436	0.0583427	0.133435	0.01125	0.0301827	0.00299581	0.184434	0.119745	0.0276797	0.0553089	0.0711419	0.0831721	0.0507698	0.0675512	0.220289	0.068684	0.0396409	0.0621163	0.077554	0.164762	0.0209986	0.103218	0.0869585	0.156452	0.0985497	0.117255	0.0904268	0.177897	0.126788	0.0441778	0.0971735	0.0808979	0.150497	0.0226364	0.195724	0.0920466	0.144605	0.208407	0.0724435	0.0482261	0.0092608	0.0611846	0.107453	0.0884957	0.0466534
-1.21112	0.018551	0.0377333	0.0894246	0.00641238	0.0346319	0.0589447	0.0647436	0.0119633	0.0246149	0.117462	0.263292	0.0852607	0.0280454	0.0638091	0.0366473	0.0931114	0.0463024	0.073115	0.179931	0.0798749	0.0551001	0.066336	0.069495	0.135863	0.0368641	0.0864586	0.111056	0.127876	0.103387	0.109461	0.11235	0.131019	0.123418	0.0651327	0.0863545	0.0759521	0.146928	0.0182826	0.140236	0.112678	0.148303	0.217068	0.091259	0.0508765	0.00495754	0.0730661	0.0963753	0.0471891	0.0351013
-1.17501	0.0282671	0.0723633	0.070641	0.037378	0.0203378	0.0456301	0.0528715	0.00141384	0.0280478	0.0335914	0.269184	0.0711139	0.0331972	0.0621355	0.0388387	0.0780967	0.0448718	0.0570506	0.157542	0.0818607	0.0345979	0.0706449	0.0579518	0.147184	0.0258206	0.089409	0.0772685	0.139609	0.0895516	0.113226	0.110034	0.112295	0.12659	0.0708878	0.0791889	0.0570462	0.159851	0.0149654	0.165528	0.102396	0.139905	0.179176	0.083505	0.0677908	0.00215087	0.085429	0.112675	0.00755158	0.0300323
-1.1389	0.0310792	0.0886847	0.103053	0.0238292	0.0278708	0.061086	0.0949484	0	0.0046513	0.142707	0.326319	0.0574038	0.0194541	0.0502996	0.0368947	0.0766165	0.0395052	0.0389034	0.140679	0.0523274	0.0259728	0.0648672	0.059254	0.163077	0.0405196	0.097537	0.0660215	0.180615	0.110136	0.140681	0.145497	0.0881125	0.119431	0.0434216	0.103546	0.0964154	0.140455	0.0275326	0.164242	0.113421	0.130791	0.19124	0.0658687	0.05736	0.0187983	0.0861259	0.0795328	0.00079656	0.0739119
-1.10279	0.0318661	0.09053	0.143754	0.00252358	0.0164592	0.0907927	0.112141	0.00127814	0.0356901	0.0817304	0.325954	0.0889066	0.0215407	0.0665122	0.0421787	0.0487104	0.0352235	0.0696412	0.148826	0.0680741	0.0503655	0.0566107	0.0569919	0.143682	0.0387309	0.106679	0.0781494	0.166061	0.102126	0.0868611	0.12017	0.0600026	0.138888	0.0429585	0.109358	0.118853	0.121097	0.0565331	0.184608	0.125678	0.124618	0.242123	0.0636814	0.0785764	0.0165868	0.0696896	0.110723	0.0165215	0.0864875
-1.06668	0.0248465	0.0518777	0.0978975	0.0885115	0.0289204	0.0910603	0.131801	0	0.0204491	0.0305956	0.316147	0.105361	0.0294627	0.0526001	0.0595572	0.0782741	0.0530586	0.102116	0.161094	0.0750984	0.0360589	0.0774641	0.0519382	0.191944	0.0367866	0.0917073	0.0770087	0.145521	0.0557625	0.0825351	0.111571	0.0912032	0.1295	0.0463228	0.0970998	0.110726	0.119962	0.0506084	0.0947481	0.101738	0.123634	0.159689	0.0708182	0.06777	0.0127316	0.067775	0.106503	0.0497708	0.0463788
-1.03057	0.00621164	0.038607	0.130547	0.0473275	0.025405	0.0728612	0.168818	0.00126263	0.017635	0.136502	0.252522	0.0948217	0.0271719	0.0467052	0.0532908	0.0867691	0.0467416	0.0545282	0.136805	0.07072	0.048634	0.0599465	0.0661979	0.154176	0.0227873	0.0880532	0.0752985	0.145904	0.0674163	0.0940172	0.100683	0.100912	0.13013	0.0350738	0.103216	0.0870773	0.0975022	0.0755867	0.0906815	0.100296	0.143173	0.15211	0.0542029	0.0647043	0.00193935	0.0807981	0.120573	0.0244671	0.0440529
-0.99446	0.0290856	0.0493949	0.110825	0.0524574	0.0377915	0.0775448	0.170501	0.0117256	0.0208927	0.106549	0.213342	0.0616479	0.0257303	0.0457677	0.040341	0.095702	0.0524526	0.0804085	0.147722	0.0711782	0.0440725	0.058931	0.0763575	0.131452	0.0355421	0.113677	0.0480403	0.221334	0.0686702	0.0744939	0.135685	0.0908637	0.138428	0.0382526	0.110626	0.0704195	0.0928429	0.0607452	0.0863867	0.119284	0.12138	0.149249	0.0607695	0.0948837	0.00254511	0.0677462	0.0682291	0.031106	0.0622129
-0.95835	0.0281937	0.0465168	0.111637	0.0308208	0.0335026	0.0930007	0.153249	0.00615033	0.0187377	0.153406	0.313823	0.0740192	0.0190426	0.049575	0.0312274	0.0835556	0.0342146	0.0641711	0.156695	0.0649471	0.042709	0.0891755	0.089458	0.149062	0.0481412	0.0887892	0.103076	0.162858	0.0516347	0.120148	0.147733	0.106978	0.108903	0.0513376	0.0697242	0.0806083	0.0817198	0.0346741	0.0889782	0.123896	0.0591177	0.148863	0.119818	0.0534431	0.0048605	0.0767179	0.0766315	0.0457693	0.060812
-0.92224	0.0401448	0.0446483	0.125431	0.0517748	0.0624368	0.0743339	0.187471	0.0122877	0.0323872	0.0492098	0.242068	0.0906251	0.00627523	0.0536756	0.0524671	0.0906445	0.0466239	0.0571371	0.146091	0.0449379	0.0406582	0.0799342	0.0677512	0.157904	0.0519524	0.120256	0.0724476	0.167973	0.0839518	0.111233	0.148321	0.160795	0.124097	0.0568617	0.0904818	0.0794776	0.0798071	0.116351	0.0969505	0.0917652	0.0755486	0.129298	0.117385	0.112256	0.00277862	0.0692355	0.0765411	0.0333181	0.0360338
-0.88613	0.039085	0.0172159	0.0758294	0.0691916	0.0624612	0.0744672	0.21419	0.00424539	0.0338722	0.106549	0.230601	0.119792	0.0237089	0.0764789	0.0930221	0.106084	0.0418223	0.078232	0.1131	0.0644016	0.0263515	0.0838764	0.0430372	0.114673	0.0402085	0.12453	0.0793934	0.212361	0.0836125	0.0676575	0.115951	0.111926	0.134208	0.0512603	0.10388	0.118093	0.0722236	0.0772557	0.0892228	0.119042	0.0738124	0.135098	0.106061	0.0817212	0.00054738	0.0588264	0.109586	0.0640659	0.0341733
-0.85002	0.0276061	0.0231165	0.0759647	0.0663785	0.0465967	0.0775448	0.165244	0.0129339	0.0215459	0.0748846	0.215516	0.0770954	0.0164065	0.0403041	0.0759861	0.141376	0.0364806	0.0613027	0.119749	0.048284	0.0507551	0.086006	0.0532346	0.133349	0.0132214	0.113638	0.0761278	0.15584	0.0745239	0.0977665	0.171834	0.121486	0.135978	0.0726936	0.0914484	0.0791794	0.0808185	0.0637888	0.0761365	0.0968189	0.0723399	0.0951951	0.140363	0.0592443	0	0.0676581	0.085893	0.0754642	0.0515639
-0.81391	0.0297466	0.0374347	0.113343	0.024305	0.0407617	0.0828304	0.155024	0.00882421	0.0246803	0.0492098	0.229572	0.0715886	0.0186691	0.0538251	0.0522991	0.110289	0.0404644	0.0751113	0.179859	0.0457497	0.0532279	0.0553066	0.0582313	0.0859399	0.0294762	0.12994	0.0683545	0.12991	0.0822871	0.117956	0.132872	0.129668	0.117541	0.0695302	0.0921424	0.108427	0.0683824	0.12727	0.073861	0.114471	0.117822	0.0890077	0.152564	0.0542755	0.00089992	0.066614	0.088523	0.0447092	0.0867489
-0.7778	0.0279734	0.034816	0.105576	0.0313172	0.0464423	0.0884514	0.198858	0.00163225	0.0366276	0.0489949	0.188865	0.0886123	0.00809233	0.0448878	0.0580602	0.116176	0.0376011	0.0535768	0.189668	0.0492605	0.0489695	0.0626903	0.0564224	0.0938307	0.0498525	0.140631	0.0729156	0.194378	0.082842	0.124797	0.10662	0.141361	0.12237	0.0609047	0.0790174	0.0822115	0.0735331	0.0737985	0.0742731	0.12372	0.0891571	0.146465	0.204975	0.0583112	0.00131008	0.0659056	0.0795328	0.0756347	0.0654596
-0.74169	0.0281832	0.0452748	0.0542485	0.00233742	0.0413361	0.0750691	0.194239	0.00062292	0.00521982	0.0487818	0.178095	0.0827542	0.0187936	0.0227401	0.0711281	0.159966	0.0423059	0.0678179	0.141176	0.0925017	0.0631625	0.0706236	0.059437	0.132485	0.0420753	0.135808	0.0837979	0.188105	0.0841635	0.109162	0.133885	0.101655	0.155272	0.0538991	0.0918399	0.0710073	0.0614741	0.10855	0.0904287	0.130776	0.0695534	0.109501	0.201081	0.0733873	0.0163563	0.0589381	0.0750867	0.057841	0.0545007
-0.70557	0.0225172	0.0331616	0.052519	0.0582285	0.0407739	0.0761398	0.137259	0.00938122	0.0287136	0.0663251	0.174062	0.0639835	0.0193938	0.0265474	0.0633022	0.182752	0.0353769	0.0960333	0.18414	0.0768051	0.0457878	0.0822325	0.0430099	0.146349	0.0465081	0.16373	0.0566429	0.134215	0.0646355	0.110384	0.152718	0.120227	0.144637	0.0459216	0.090685	0.0651165	0.0613267	0.097407	0.0820164	0.104207	0.0603681	0.166262	0.198021	0.0636465	0.0057771	0.0495721	0.0549736	0.0472507	0.102386
-0.66946	0.0282776	0.0501597	0.0788612	0.010839	0.032938	0.0808234	0.226283	0.013898	0.00967239	0.0967076	0.253402	0.0763739	0.00938026	0.0417247	0.0475264	0.202706	0.0627069	0.0620811	0.230976	0.0760362	0.0548837	0.0776328	0.0709942	0.121379	0.0526521	0.155996	0.0563315	0.138246	0.0672045	0.125115	0.139102	0.118218	0.113668	0.0690825	0.0921971	0.0733868	0.0997885	0.0845357	0.114916	0.118988	0.0606225	0.094267	0.176333	0.0533736	0.00499545	0.0503136	0.0678674	0.0313553	0.0700529
-0.63335	0.0462095	0.037152	0.0387403	0.0598833	0.0651731	0.0920644	0.169301	0.00420533	0.0151807	0.139285	0.226087	0.0829061	0.0264326	0.0276228	0.068934	0.164598	0.05178	0.0728484	0.178481	0.0362971	0.0682921	0.0676275	0.0761844	0.107066	0.0227873	0.159495	0.0637418	0.141709	0.0928529	0.0982349	0.129837	0.151422	0.132048	0.0526337	0.0789852	0.0860409	0.0671578	0.124627	0.103136	0.0981639	0.0560825	0.0662734	0.138143	0.0407414	0.00632297	0.068334	0.0861191	0.0156619	0.075489
-0.59724	0.0527359	0.0376807	0.0496015	0.0407289	0.0884373	0.106649	0.156005	0.0398111	0.0131296	0.088791	0.296714	0.122118	0.0257293	0.0224698	0.0815687	0.185682	0.0444885	0.0507085	0.196422	0.0373008	0.0742713	0.0618766	0.0810573	0.130466	0.0187432	0.167856	0.091363	0.252973	0.0988188	0.14756	0.119136	0.180898	0.134102	0.0570779	0.0553087	0.0588895	0.082733	0.112232	0.102568	0.122711	0.0930182	0.128679	0.131968	0.045898	0.00178241	0.0844772	0.0586963	0.0115917	0.116242
-0.56113	0.0368081	0.0482006	0.106575	0.0342131	0.0872642	0.0978853	0.225131	0.0320866	0.0343619	0.0421491	0.280119	0.1204	0.0235114	0.0227113	0.0584638	0.220937	0.0482455	0.0896118	0.186783	0.0430738	0.0676699	0.0984334	0.079844	0.120295	0.0330536	0.190335	0.0865438	0.203624	0.106804	0.159366	0.214491	0.233159	0.113894	0.0510907	0.0672106	0.0812675	0.0815613	0.107576	0.0900823	0.102501	0.0850925	0.118085	0.0994472	0.0536647	0.00423427	0.0861762	0.0542502	0.0487006	0.0912085
-0.52502	0.0368396	0.0458952	0.102388	0.0506164	0.0618933	0.0760732	0.190361	0.0329461	0.0399289	0.119387	0.319482	0.147051	0.0182722	0.0369339	0.0609867	0.227055	0.0677264	0.0990746	0.17232	0.0557107	0.0672262	0.0946292	0.0786621	0.152688	0.051019	0.169102	0.0726558	0.175288	0.101764	0.153275	0.219795	0.169132	0.126745	0.0518315	0.0923576	0.094436	0.0876922	0.0874714	0.106606	0.108328	0.0494731	0.129994	0.0878338	0.0427472	0.0125436	0.101426	0.0649586	0.0743223	0.0930103
-0.48891	0.0180893	0.00954467	0.126481	0.0156586	0.0850462	0.107319	0.124403	0.0410129	0.0385504	0.0590514	0.364603	0.143225	0.0246466	0.0377736	0.104733	0.219958	0.072752	0.110361	0.191393	0.0181121	0.067145	0.0861172	0.106014	0.150583	0.0577078	0.168792	0.063845	0.139067	0.0946145	0.191581	0.152113	0.182665	0.142315	0.0590835	0.089382	0.0735249	0.146249	0.104	0.12458	0.119845	0.0637121	0.166881	0.0632663	0.0535335	0.0202631	0.108245	0.0904295	0.0800215	0.111636
-0.4528	0.0416662	0.0438835	0.128661	0.0231466	0.0921738	0.143783	0.181376	0.0306741	0.0319629	0.0186141	0.460289	0.158122	0.0097859	0.0386535	0.0868711	0.242891	0.0537063	0.0899578	0.211292	0.0345504	0.0552084	0.10039	0.122909	0.12571	0.051019	0.145996	0.0826572	0.229444	0.065883	0.166799	0.208325	0.110572	0.142591	0.0487141	0.0713116	0.0880766	0.140115	0.0859488	0.104649	0.0831393	0.0284837	0.147393	0.0792553	0.0351806	0.0203177	0.117299	0.0828938	0.0908854	0.112678
-0.41669	0.0636378	0.0307485	0.0888772	0.026994	0.10162	0.14104	0.244833	0.0537582	0.0393109	0.0566984	0.53387	0.180776	0.0310824	0.038274	0.0755497	0.198804	0.0406164	0.0939504	0.248707	0.0722005	0.0898928	0.0782738	0.12327	0.141913	0.0156324	0.165564	0.0630691	0.195766	0.106786	0.1706	0.195271	0.215334	0.169072	0.0655338	0.0856408	0.0891339	0.0988178	0.0786963	0.101766	0.104265	0.0665124	0.236014	0.0886051	0.0340572	0.0125724	0.126989	0.11431	0.102464	0.11752
-0.38058	0.0472168	0.0840261	0.105002	0.0553533	0.0844775	0.145657	0.238887	0.0669053	0.0498369	0.106549	0.58704	0.206762	0.0803319	0.0440366	0.0991586	0.220614	0.0672341	0.124515	0.288385	0.128064	0.113306	0.0934725	0.113109	0.178061	0.0353865	0.189593	0.0175682	0.225465	0.10504	0.198844	0.227068	0.224773	0.173171	0.0648704	0.074646	0.103511	0.087492	0.141143	0.112806	0.119296	0.077567	0.242588	0.115748	0.0471365	0.0181948	0.119992	0.138508	0.124546	0.172446
-0.34447	0.0946855	0.0905997	0.230355	0.132116	0.112447	0.18928	0.2554	0.164588	0.0606254	0.0791625	0.732493	0.240895	0.0637747	0.0478381	0.140079	0.296116	0.104697	0.0962927	0.327077	0.0995504	0.136503	0.117633	0.107928	0.183954	0.0710067	0.21184	0.0833832	0.269601	0.113165	0.201737	0.21718	0.244408	0.211044	0.0715517	0.0851384	0.093291	0.105748	0.135413	0.115211	0.145276	0.11557	0.258673	0.149108	0.0437999	0.0214276	0.127391	0.169058	0.158874	0.180727
-0.30836	0.133193	0.085081	0.286086	0.0883046	0.150557	0.196371	0.427686	0.176005	0.0698844	0.1564	0.923764	0.253209	0.0839029	0.065684	0.156943	0.345304	0.105698	0.14414	0.372387	0.0866615	0.154451	0.133007	0.158922	0.195858	0.0630739	0.286827	0.0957176	0.345982	0.192534	0.218982	0.262484	0.20497	0.185328	0.0858248	0.0717021	0.104243	0.0869139	0.134746	0.149132	0.143559	0.116948	0.360982	0.197414	0.0585133	0.056439	0.140711	0.234197	0.235799	0.224573
-0.27225	0.171754	0.14694	0.265398	0.273953	0.223821	0.199984	0.418719	0.135072	0.0784985	0.106549	1.07944	0.301831	0.0923143	0.0981953	0.169265	0.410382	0.176235	0.184254	0.429062	0.126938	0.226542	0.136172	0.163669	0.206909	0.0958939	0.265238	0.147954	0.43782	0.193621	0.218395	0.235358	0.29724	0.300731	0.103632	0.092765	0.106312	0.136865	0.287673	0.220109	0.152411	0.119839	0.367323	0.259551	0.0429838	0.0946452	0.152463	0.317136	0.232191	0.254947
-0.23614	0.264949	0.15103	0.403561	0.653732	0.253352	0.239995	0.518924	0.278241	0.0732661	0.177582	1.23795	0.410581	0.149937	0.153936	0.220769	0.512501	0.256026	0.219338	0.615333	0.17499	0.332181	0.183387	0.196934	0.193564	0.115259	0.337267	0.199881	0.567392	0.288826	0.294572	0.373043	0.398418	0.410009	0.135172	0.114282	0.181908	0.192228	0.364972	0.294421	0.127815	0.227711	0.323167	0.314944	0.0865471	0.128437	0.151455	0.461454	0.24395	0.265476
-0.20003	0.404155	0.209204	0.674491	0.943468	0.302769	0.273181	0.665033	0.479866	0.119246	0.2208	1.41507	0.47559	0.195335	0.198392	0.272779	0.542126	0.329428	0.289671	0.674447	0.198552	0.401977	0.233411	0.198536	0.311762	0.1795	0.368811	0.249269	0.73938	0.447147	0.471709	0.346639	0.403918	0.572779	0.17847	0.129362	0.209558	0.257367	0.370095	0.290619	0.138701	0.29083	0.475122	0.359994	0.146321	0.161281	0.143825	0.571266	0.332155	0.414062
-0.16392	0.545375	0.405745	0.853094	1.36557	0.362555	0.31085	0.734605	0.568469	0.108446	0.309806	1.44034	0.71919	0.295335	0.280864	0.323072	0.522717	0.368906	0.338124	0.800074	0.361807	0.458939	0.27441	0.281706	0.386236	0.217375	0.504187	0.39292	0.806756	0.518431	0.679456	0.366567	0.48092	0.639844	0.224191	0.173588	0.273862	0.327351	0.44666	0.332136	0.195402	0.39913	0.561579	0.421387	0.207656	0.176317	0.169548	0.667008	0.369802	0.664122
-0.12781	0.693846	0.592364	0.977357	1.75598	0.398023	0.344303	0.913147	0.633053	0.170506	0.455081	1.56077	0.846284	0.388843	0.404174	0.352916	0.571581	0.445539	0.554766	0.850778	0.585092	0.555698	0.281878	0.227	0.420109	0.301915	0.594261	0.470343	0.861018	0.629152	0.855887	0.417688	0.565945	0.771461	0.313472	0.20889	0.361603	0.419637	0.611354	0.433859	0.199351	0.47834	0.445272	0.484421	0.223661	0.256013	0.193789	0.791168	0.42765	0.823686
-0.0917	0.865359	0.746265	1.19302	2.03326	0.501263	0.398832	1.06017	0.75636	0.174502	0.455509	1.68603	0.862026	0.451051	0.458494	0.314871	0.599695	0.472209	0.723482	1.06402	0.805329	0.630808	0.32452	0.25816	0.449304	0.300126	0.822241	0.551136	0.951345	0.712144	0.999805	0.539201	0.569807	0.896684	0.361091	0.258611	0.543511	0.505198	0.768154	0.413751	0.233747	0.637875	0.630945	0.542363	0.272861	0.3451	0.208156	0.782359	0.489433	1.05414
-0.05559	0.863082	0.944244	1.25689	2.24855	0.562395	0.411343	1.0399	0.827981	0.216981	0.666895	1.80056	0.918195	0.440019	0.547476	0.361831	0.610998	0.431066	0.882295	0.923174	0.974046	0.6777	0.383685	0.315081	0.550705	0.375099	0.761264	0.576374	1.18848	0.918481	1.27839	0.634481	0.565556	1.0077	0.353468	0.313624	0.618868	0.628862	0.84474	0.495418	0.235814	0.859329	0.58354	0.638635	0.350702	0.367781	0.237725	0.697784	0.571072	1.11318
-0.01948	1.1011	1.074	1.30779	2.26611	0.560311	0.444395	1.04435	0.793038	0.278737	0.613621	1.70352	1.01242	0.578353	0.6537	0.368105	0.673177	0.402395	1.00047	1.01597	1.20057	0.692277	0.431776	0.326735	0.531248	0.449916	0.901895	0.659031	1.16979	0.991025	1.13462	0.660684	0.556411	1.03458	0.359085	0.305778	0.716984	0.704905	0.950618	0.394378	0.249471	0.910311	0.627465	0.667983	0.351661	0.378275	0.256555	0.818953	0.620062	1.09462
0.01663	0.972499	1.15197	1.27309	2.28454	0.603026	0.533382	1.03727	0.752444	0.354903	0.684225	1.68623	1.06492	0.594243	0.625881	0.330229	0.586734	0.435133	0.971727	1.05234	1.34589	0.70845	0.402518	0.334626	0.628818	0.373932	0.689583	0.662348	1.09405	1.00367	1.04508	0.589186	0.531037	1.01163	0.338624	0.345352	0.75367	0.764723	1.02572	0.497852	0.221415	0.882438	0.579597	0.693848	0.343273	0.342068	0.209927	0.554469	0.626125	1.11018
0.05274	0.995194	1.10295	1.19991	1.95381	0.499196	0.500799	0.825692	0.770631	0.369392	0.688077	1.47718	1.04973	0.63238	0.531608	0.357855	0.513649	0.406704	0.885156	0.91602	1.24724	0.699722	0.387149	0.302945	0.542264	0.362266	0.734581	0.536263	1.06849	0.890959	1.00932	0.700889	0.515523	0.857352	0.310649	0.269677	0.716893	0.650383	1.1007	0.500078	0.197682	0.985829	0.613855	0.643523	0.318827	0.290538	0.181846	0.666601	0.625666	1.0274
0.08885	0.944683	0.986646	1.15692	1.90081	0.407719	0.426063	0.702716	0.675797	0.300289	0.528681	1.34638	0.972684	0.597456	0.43718	0.287436	0.50678	0.406184	0.765333	0.91065	1.15944	0.662192	0.388321	0.268443	0.462685	0.376188	0.680209	0.455211	0.909151	0.735546	0.764818	0.594509	0.513264	0.738601	0.286978	0.302895	0.648248	0.520131	0.980811	0.451239	0.189063	0.850464	0.46476	0.551461	0.30446	0.239068	0.192085	0.518606	0.521499	0.830467
0.12496	0.870573	0.733163	1.05057	1.75894	0.3353	0.447941	0.559354	0.570665	0.252295	0.539379	1.29934	0.895456	0.582165	0.376247	0.300559	0.522152	0.29097	0.701162	0.727992	0.972422	0.58443	0.33834	0.229673	0.375915	0.321046	0.569566	0.38691	0.838224	0.614398	0.47948	0.364739	0.294353	0.623949	0.234529	0.204701	0.544857	0.390996	0.855448	0.42064	0.168083	0.71417	0.529719	0.361444	0.274145	0.18066	0.153821	0.29676	0.391808	0.623965
0.16107	0.741052	0.546709	0.963928	1.43265	0.252764	0.374746	0.493895	0.519278	0.186628	0.264448	1.1494	0.913533	0.539847	0.306704	0.255864	0.443377	0.281578	0.6132	0.646092	0.728915	0.519812	0.304796	0.31573	0.390624	0.284027	0.385726	0.224445	0.674174	0.502573	0.410098	0.295631	0.248958	0.593177	0.177344	0.161982	0.341734	0.253625	0.794194	0.357044	0.172404	0.628365	0.377299	0.33381	0.228043	0.0995663	0.110672	0.25254	0.386086	0.469687
0.19718	0.57657	0.392413	0.806825	1.08847	0.233637	0.250968	0.282385	0.460172	0.126931	0.208391	0.961832	0.882543	0.448649	0.233865	0.210458	0.419625	0.169126	0.431288	0.513038	0.613201	0.413064	0.296183	0.274004	0.264607	0.181367	0.345976	0.115306	0.356658	0.447983	0.39236	0.216521	0.246228	0.609144	0.147732	0.152005	0.253901	0.136011	0.519367	0.291577	0.21371	0.459741	0.299503	0.301466	0.17755	0.0592691	0.0998128	0.182359	0.328719	0.306512
0.23329	0.376612	0.274103	0.543808	0.860127	0.144677	0.220257	0.194958	0.401176	0.11951	0.157899	0.852025	0.82794	0.354769	0.163471	0.203752	0.374365	0.145364	0.439627	0.460164	0.374607	0.282378	0.272979	0.189819	0.269089	0.157024	0.248052	0.0992929	0.317661	0.293239	0.281326	0.167998	0.224335	0.539296	0.119926	0.118219	0.169167	0.101354	0.392302	0.232181	0.13634	0.359458	0.282955	0.225264	0.140484	0.0492441	0.084172	0.192841	0.23498	0.188515
0.2694	0.234563	0.161481	0.390793	0.629613	0.0952139	0.214571	0.259716	0.364443	0.107247	0.112967	0.713691	0.649235	0.303937	0.120464	0.161331	0.318616	0.116453	0.342462	0.456197	0.266041	0.222127	0.304053	0.198554	0.219618	0.142947	0.268427	0.0817763	0.231744	0.195322	0.220406	0.136676	0.227706	0.503753	0.110699	0.106489	0.176228	0.0948935	0.28657	0.179396	0.119083	0.303166	0.243902	0.154382	0.145463	0.0514913	0.0746974	0.104228	0.19455	0.126637
0.30551	0.167137	0.0842807	0.256877	0.500662	0.0697204	0.214169	0.227169	0.292986	0.0923493	0.102697	0.557152	0.497057	0.206236	0.0921566	0.117347	0.33045	0.146826	0.230797	0.437124	0.147391	0.174916	0.266489	0.190284	0.184858	0.083684	0.205856	0.0768539	0.192584	0.129895	0.18534	0.140529	0.183398	0.460853	0.106024	0.101712	0.107022	0.0767199	0.207703	0.161493	0.110107	0.272147	0.204463	0.0910533	0.133788	0.0426528	0.071516	0.0892916	0.108543	0.119467
0.34162	0.109365	0.0589701	0.133173	0.329245	0.035935	0.190885	0.169775	0.209658	0.0938637	0.0860101	0.436492	0.432124	0.132111	0.0684273	0.0956493	0.251895	0.0917271	0.222898	0.414191	0.109633	0.146638	0.183229	0.168977	0.154516	0.0950386	0.176371	0.0937476	0.188542	0.13895	0.171782	0.0982605	0.153564	0.383804	0.100561	0.0897457	0.084732	0.0364728	0.114571	0.106725	0.10379	0.23322	0.155823	0.0620441	0.135836	0.0552851	0.0796287	0.0725471	0.0896418	0.104194
0.37773	0.0577619	0.0560235	0.195873	0.366623	0.0540061	0.165193	0.181062	0.153677	0.0690106	0.0644001	0.43543	0.315835	0.130849	0.0653159	0.08474	0.23856	0.0873963	0.168629	0.381822	0.0717967	0.12382	0.165634	0.169136	0.119251	0.0846948	0.143704	0.073122	0.172382	0.117478	0.157797	0.0741418	0.107984	0.281727	0.102845	0.0777789	0.0862962	0.0466355	0.141267	0.0941776	0.100256	0.195974	0.19124	0.048787	0.109626	0.0357718	0.0895406	0.0309118	0.0777264	0.0789809
0.41384	0.032055	0.0638343	0.123268	0.147133	0.0784313	0.124982	0.161119	0.144991	0.0329591	0.0419342	0.363624	0.187754	0.0743582	0.0686918	0.0767652	0.22341	0.0865542	0.155513	0.328902	0.0875306	0.105823	0.146549	0.171146	0.119931	0.083917	0.111927	0.0808954	0.1878	0.0805523	0.181776	0.123167	0.104592	0.207405	0.122333	0.0431552	0.0818972	0.0530031	0.12884	0.0908095	0.0872226	0.197397	0.154044	0.0459348	0.103645	0.0110811	0.0863886	0.0395403	0.116351	0.0853319
0.44995	0.031289	0.0629373	0.099609	0.166618	0.0550152	0.106649	0.192783	0.124639	0.0549075	0.0594793	0.302755	0.119982	0.0853951	0.0724646	0.0594837	0.192423	0.0578387	0.119132	0.288302	0.0742465	0.0728374	0.138935	0.129797	0.137552	0.101416	0.125388	0.0506831	0.201152	0.122721	0.153526	0.0780714	0.0650112	0.137019	0.109433	0.087	0.0819019	0.0515765	0.0787317	0.0870196	0.0965422	0.176947	0.179872	0.055663	0.105112	0.0104299	0.0790587	0.0328184	0.128987	0.0760558
0.48606	0.0373538	0.0566758	0.125205	0.112051	0.0409811	0.127458	0.180431	0.0902621	0.0549091	0.112113	0.242748	0.126192	0.0533117	0.0470387	0.0776308	0.161592	0.0252988	0.0986422	0.200116	0.052525	0.0471784	0.128229	0.0987402	0.132437	0.0517187	0.103296	0.0754017	0.209064	0.127231	0.156844	0.0890003	0.0475076	0.132466	0.098478	0.0848146	0.0685744	0.063828	0.0400933	0.0698626	0.0971214	0.208511	0.159689	0.0525023	0.0907174	0.0202244	0.0695543	0.0262848	0.101605	0.0557401
0.52217	0.0222234	0.0839943	0.0495714	0.0741147	0.0425475	0.140772	0.166911	0.0717258	0.0378435	0.0412932	0.25078	0.14481	0.0550997	0.039453	0.0737763	0.141245	0.0426893	0.124256	0.189247	0.0514883	0.0333263	0.0945826	0.101006	0.141667	0.0836058	0.125582	0.064313	0.195688	0.158931	0.134426	0.058019	0.0386925	0.116571	0.111008	0.0705138	0.0759331	0.0702614	0.0861581	0.0971393	0.0925079	0.198881	0.115533	0.046225	0.0833853	0.0145148	0.0711783	0.0455765	0.0828868	0.0874464
0.55828	0.0252453	0.0608081	0.0385779	0.0598833	0.0333328	0.131205	0.19491	0.0618548	0.0322623	0.087722	0.257783	0.115738	0.0548069	0.0370835	0.0811684	0.154318	0.0449674	0.105237	0.150559	0.0309652	0.0485041	0.0986313	0.0897428	0.0906713	0.0649401	0.117764	0.0553474	0.179637	0.130332	0.11714	0.0387482	0.0535238	0.113675	0.123969	0.0450872	0.0657109	0.0460956	0.0636231	0.0979807	0.112782	0.138804	0.156596	0.0468568	0.10694	0.00834496	0.0704132	0.0352751	0.0599814	0.0863436
0.59439	0.0216463	0.0641757	0.0879087	0.0599868	0.044711	0.112069	0.213213	0.00812634	0.0292092	0.0763816	0.211882	0.0984201	0.0467622	0.0263346	0.0398455	0.127358	0.0629894	0.100725	0.121108	0.0509743	0.0485041	0.127423	0.0761426	0.099686	0.0645515	0.0873882	0.0460187	0.155402	0.116699	0.106889	0.0774026	0.0687314	0.116401	0.123568	0.0472295	0.0361638	0.0687724	0.0390745	0.0833889	0.10932	0.0866309	0.115533	0.0366988	0.0912528	0	0.0731647	0.0346345	0.0629499	0.0453568
0.6305	0.0272389	0.0466759	0.103384	0.0512783	0.0280276	0.128327	0.210463	0.0153739	0.0362738	0.045786	0.225689	0.0711044	0.0172634	0.0228378	0.0729894	0.117321	0.0624271	0.0905631	0.119089	0.0495554	0.0445595	0.0951779	0.0800672	0.0995308	0.0421528	0.0839278	0.036327	0.180636	0.108221	0.122273	0.0745733	0.0690673	0.0985868	0.103724	0.061901	0.0556536	0.0522681	0.0374811	0.0745497	0.112004	0.103103	0.152652	0.0380367	0.0663853	0	0.058838	0.0504371	0.103173	0.0831101
0.66661	0.0155396	0.0565387	0.0444491	0.0256081	0.0280722	0.128327	0.320707	0.0160575	0.0294666	0.0838702	0.17851	0.064933	0.038273	0.0234475	0.0712547	0.0945785	0.0526638	0.0787581	0.164255	0.0432985	0.0511663	0.116481	0.0756498	0.140666	0.0688294	0.0944317	0.0624979	0.199253	0.125586	0.138583	0.0941974	0.0517582	0.0947138	0.0992802	0.0583864	0.0732306	0.0185462	0.062527	0.0967584	0.0862873	0.112743	0.107104	0.0422911	0.0772281	0.00750114	0.0683949	0.0225622	0.0866447	0.0822115
0.70272	0.0551073	0.0490877	0.0623274	0.0316896	0.0298986	0.108457	0.312063	0.0145532	0.0299412	0.0793774	0.203999	0.0735445	0.037664	0.0169774	0.070204	0.0881434	0.0538987	0.086484	0.109889	0.060888	0.0462099	0.0985958	0.0869367	0.102317	0.0297873	0.114458	0.112869	0.200533	0.161579	0.128764	0.070124	0.0485721	0.0852899	0.0881701	0.0488939	0.0385738	0.05747	0.0809142	0.102	0.129718	0.0918696	0.0686701	0.0389532	0.0650884	0.00417892	0.0862994	0.0261944	0.0588324	0.0897225
0.73883	0.0338702	0.0568544	0.0688543	0.0541122	0.0309012	0.0971489	0.313782	0.0124557	0.0354478	0.0753125	0.179024	0.0428867	0.00986177	0.0120257	0.0629655	0.0758154	0.0460818	0.0994206	0.120297	0.0953481	0.0494673	0.112918	0.0686809	0.11836	0.0454191	0.103296	0.058508	0.256584	0.15795	0.104609	0.0777707	0.0291267	0.10668	0.0770605	0.0550679	0.0375298	0.0691772	0.0409174	0.106372	0.103389	0.0879218	0.109501	0.0428733	0.079063	0	0.0780855	0.0429917	0.0506762	0.0510734
0.77494	0.0066838	0.0628345	0.0632749	0.0186993	0.0238549	0.103638	0.229972	0.00471064	0.0296226	0.0440741	0.134683	0.0661103	0.0205737	0.033489	0.0705144	0.0909693	0.0381648	0.0994206	0.0990756	0.0836748	0.0517345	0.104777	0.0605638	0.143655	0.0351535	0.109752	0.0675252	0.174363	0.121175	0.0642821	0.104193	0.0445821	0.128537	0.0989565	0.07022	0.057433	0.0682515	0.0114405	0.0997529	0.12574	0.102434	0.0965866	0.0477943	0.0743483	0.00357089	0.0697084	0.0242879	0.040308	0.0462467
0.81105	0.00080793	0.0733961	0.061401	0.0207885	0.0326772	0.104375	0.374517	0.00947556	0.0189347	0.153191	0.180451	0.0731742	0.0223607	0.0285315	0.0866466	0.108283	0.0492665	0.086484	0.109305	0.0560156	0.0747853	0.0838362	0.0519824	0.152139	0.0451861	0.0920946	0.0691322	0.140886	0.101073	0.0789923	0.0826854	0.0724737	0.122363	0.106347	0.0668862	0.0712483	0.0702259	0.0166184	0.0686116	0.136233	0.083096	0.125508	0.0479247	0.079245	0.00388021	0.0630509	0.00562924	0.0667593	0.0631586
0.84717	0.0167882	0.0593042	0.101591	0.027325	0.0111954	0.0912614	0.325598	0.00357078	0.0200969	0.0408652	0.159459	0.127122	0.00064494	0.0123017	0.10174	0.0658134	0.0426294	0.0786716	0.127058	0.077909	0.0865705	0.0763618	0.0677843	0.123069	0.0345312	0.123987	0.0863374	0.141751	0.10973	0.0732802	0.0890414	0.0290093	0.119318	0.105823	0.0534788	0.0830069	0.0543594	0.0356173	0.0779087	0.141928	0.0960117	0.111203	0.0372213	0.072807	0.00807051	0.0565475	0.0120723	0.0781117	0.0669604
0.88328	0.014994	0.0701521	0.101035	0.0202921	0.0311871	0.092131	0.283159	0.0216017	0.00200659	0.0819452	0.210753	0.0531408	0.0107509	0.0171902	0.119453	0.0865672	0.0403554	0.100379	0.108894	0.0760463	0.0665931	0.0878494	0.0917254	0.0982986	0.0297873	0.110959	0.0913114	0.131033	0.0909905	0.0732273	0.0835799	0.0365158	0.137961	0.108199	0.0771443	0.074689	0.0755057	0.040684	0.111821	0.0986537	0.104929	0.0880026	0.0144757	0.0558915	0.00061713	0.0588484	0.0275584	0.0451805	0.0476872
0.91939	0.0150674	0.0838511	0.0623124	0.0115423	0.0322401	0.11615	0.276867	0.0066957	0.0198009	0.0355164	0.210305	0.0529034	0.0200027	0.0269039	0.0817328	0.0706504	0.0394985	0.0872624	0.111916	0.0575333	0.056994	0.0788289	0.0546449	0.116757	0.0312649	0.0922108	0.0719297	0.177709	0.120528	0.0554036	0.0447517	0.0316026	0.135532	0.100962	0.0434255	0.0659005	0.0353417	0.0170159	0.117129	0.127956	0.103829	0.113677	0.0219605	0.061232	0.00694617	0.0660551	0.0325019	0.0519541	0.0556241
0.9555	0.0119091	0.0654116	0.0577225	0.027263	0.0187024	0.0994902	0.266933	0.0123252	0.0290281	0.0759536	0.243428	0.0621985	0.0108355	0.0163908	0.0887029	0.0721142	0.0408753	0.0806679	0.111772	0.0901837	0.0708515	0.0906617	0.0649027	0.145371	0.0263648	0.121069	0.098412	0.119176	0.139221	0.0864128	0.0541536	0.0259186	0.123665	0.0884636	0.0568995	0.0694307	0.0352421	0.0270256	0.102491	0.127977	0.0898881	0.0641849	0.0364518	0.0570806	0.0112388	0.0746376	0.0586963	0.0571347	0.0829281
0.99161	0.0193904	0.0516318	0.034734	0.0128248	0.0303195	0.0813588	0.276555	0.0145817	0.0201263	0.068037	0.231082	0.0849284	0.0134133	0.0137625	0.0920231	0.0955547	0.0387425	0.0738934	0.136277	0.0539539	0.0869655	0.0614422	0.0697553	0.125435	0.0324313	0.115898	0.0645711	0.115226	0.122977	0.0871746	0.0880547	0.0214918	0.101702	0.0843745	0.0565216	0.0677218	0.0515193	0.0445856	0.113498	0.131498	0.0836165	0.115533	0.039202	0.072321	0.00421456	0.0462758	0.0301884	0.0479069	0.0612305
1.02772	0.0154976	0.0500324	0.0298914	0.0526022	0.0408162	0.0947399	0.260687	0.00531676	0.0237864	0.0588383	0.242599	0.071769	0.00785206	0.0427714	0.0993653	0.084141	0.0383538	0.0745852	0.148136	0.10529	0.0685843	0.0673011	0.0716607	0.143895	0.0387309	0.0976145	0.0776832	0.0941322	0.111215	0.0592814	0.0694165	0.049209	0.124989	0.116285	0.0637435	0.0656585	0.0493864	0.0322743	0.114692	0.113157	0.0727528	0.0770218	0.0237429	0.0714016	0.00068688	0.0605291	0.0230595	0.0151905	0.0843348
1.06383	0.024836	0.0564102	0.0610942	0.100199	0.0397251	0.093536	0.303208	0.0118729	0.024583	0.0810893	0.260322	0.0497702	0.0100077	0.0400281	0.100271	0.0912054	0.0314691	0.0532309	0.130222	0.0816145	0.0453766	0.0629371	0.0805605	0.155317	0.0157099	0.0903838	0.105201	0.124809	0.130818	0.133536	0.085634	0.0489208	0.16202	0.105036	0.0717234	0.0981977	0.0601168	0.0132834	0.112762	0.153804	0.0803037	0.0670462	0.0228907	0.070449	0.00062699	0.0829156	0.00803316	0.0111877	0.0753054
1.09994	0.0271969	0.0521384	0.0775469	0.00775691	0.043338	0.081492	0.220703	0.00179638	0.0146398	0.0532746	0.294474	0.0617238	0.00511571	0.0391424	0.0794226	0.083558	0.0209391	0.0480202	0.119694	0.0680083	0.0553328	0.0754457	0.0681132	0.114828	0.0400529	0.120759	0.11629	0.110154	0.156463	0.0827265	0.0924208	0.0248357	0.18103	0.0945738	0.0673378	0.0797558	0.0568607	0.0554676	0.124141	0.122478	0.0727135	0.0749333	0.0223159	0.0592826	0	0.0784106	0.0504371	0.0220014	0.0854391
1.13605	0.0324117	0.0469842	0.0162782	0.0258357	0.0335237	0.0775448	0.23169	0.00766885	0.0177776	0.0909309	0.207949	0.0418613	0.0192809	0.0292676	0.0921761	0.0528561	0.0575966	0.056265	0.153521	0.0596323	0.0412913	0.0831605	0.0431348	0.140277	0.030487	0.0889829	0.123131	0.108104	0.107043	0.0584164	0.0795432	0.043602	0.163535	0.0839267	0.0496142	0.0774619	0.0677723	0.038075	0.0943311	0.108416	0.0670411	0.10401	0.0235914	0.0557271	0.00126535	0.0619234	0.0387265	0.0385358	0.0838385
1.17216	0.0286659	0.0590118	0.0278732	0.0236017	0.0525576	0.0726612	0.182741	0.0231371	0.0166959	0.104624	0.261434	0.0523717	0.0244219	0.0252476	0.105834	0.0779867	0.0578158	0.0654684	0.159291	0.0484172	0.0315082	0.0787232	0.0559651	0.148546	0.0388865	0.156887	0.122095	0.156253	0.108997	0.0737259	0.080329	0.035165	0.168264	0.0904385	0.046086	0.0640801	0.064972	0.0561532	0.0431392	0.119596	0.0705956	0.101072	0.0339642	0.0345484	0	0.0786759	0.0478448	0.019937	0.0939457
1.20827	0.0272703	0.035527	0.0616747	0.0446798	0.0361682	0.0653676	0.243649	0.0252113	0.0223559	0.0710328	0.240939	0.0642399	0.020135	0.028313	0.0941253	0.0767053	0.0410892	0.0474941	0.134058	0.0670833	0.0509174	0.0632816	0.0744342	0.132018	0.0368641	0.128616	0.112611	0.139855	0.131212	0.0982135	0.0828394	0.0353724	0.205989	0.0858555	0.0521813	0.0755673	0.112284	0.0437293	0.0725263	0.139704	0.0859137	0.0389743	0.0218044	0.048694	0	0.0702611	0.0214243	0.00956017	0.0913451
1.24438	0.0423692	0.0415242	0.0377778	0.0185132	0.0263816	0.0583427	0.245663	0.0152382	0.0246166	0.0547716	0.238035	0.0544036	0.0118608	0.0300038	0.0894491	0.0784166	0.035656	0.0895254	0.114407	0.0781066	0.0447868	0.0642238	0.0817366	0.0879718	0.0386535	0.0970335	0.134533	0.117017	0.0842592	0.0961525	0.0924909	0.0160665	0.170658	0.077585	0.0656389	0.0545295	0.0810265	0.0340077	0.0861667	0.140775	0.0506587	0.0641849	0.0278375	0.0508252	0	0.0735364	0.037679	0.0281633	0.0912188
1.28049	0.00931745	0.0555806	0.00216862	0.0176237	0.0339178	0.0491764	0.234233	0.00447543	0.014452	0.100131	0.25317	0.0903308	0.0176389	0.031039	0.0917501	0.0577386	0.0522555	0.101676	0.132732	0.0921624	0.0480496	0.0646228	0.0574782	0.0904427	0.0322758	0.0869234	0.12396	0.148078	0.137556	0.0730347	0.12444	0.0395808	0.182956	0.0825225	0.0577912	0.0876584	0.0747144	0.0526895	0.0785425	0.150235	0.040865	0.0641849	0.0279128	0.046063	0.00230629	0.0711227	0.0409495	0.0122393	0.104521
1.3166	0.0246682	0.0537806	0.0294312	0.0194647	0.0307541	0.0590791	0.306306	0.0309041	0.0381982	0.088791	0.197544	0.0584007	0.0293392	0.0379231	0.101945	0.0445093	0.0610644	0.0777996	0.124754	0.112177	0.0375306	0.0571381	0.069764	0.106082	0.0481412	0.159611	0.136086	0.114468	0.127122	0.0765448	0.129228	0.034385	0.166969	0.0815814	0.0423644	0.0986292	0.0580446	0.0248205	0.108555	0.10879	0.0549605	0.0847548	0.0193168	0.0399058	0.00283169	0.0850105	0.0174755	0.0088467	0.106871
1.35271	0.0224542	0.0549161	0.0506873	0.0251738	0.0248631	0.0483734	0.312698	0.0144821	0.0307739	0.00256784	0.24605	0.0619707	0.0162002	0.0328104	0.148061	0.0539698	0.0793206	0.079277	0.110997	0.0672709	0.0279207	0.0588861	0.0715421	0.103414	0.0497744	0.119939	0.117637	0.120014	0.105475	0.098396	0.0956363	0.0262104	0.197471	0.0811337	0.0786766	0.100424	0.055305	0.00807983	0.0713213	0.127629	0.0693047	0.0423004	0.0216235	0.0378921	0.00048825	0.0782701	0.0393595	0.0117593	0.122946
1.38882	0.0245213	0.0419806	0.0611514	0.0551051	0.0319102	0.0523207	0.269072	0.00870144	0.0263406	0.0526335	0.28606	0.0567487	0.0161039	0.0337938	0.123081	0.0814998	0.0660187	0.0713781	0.113561	0.0533926	0.0457716	0.0576955	0.0828418	0.12732	0.0258206	0.130947	0.114322	0.0458526	0.088984	0.0886677	0.0830544	0.0276878	0.199737	0.0622316	0.0819247	0.0901856	0.0647233	0.0254177	0.0755405	0.149724	0.0737823	0.0595456	0.006573	0.0139812	0	0.0750865	0.0180256	0.00543266	0.113493
1.42493	0.0392319	0.0525887	0.0848197	0.00285454	0.0316998	0.0705865	0.203128	0.00277986	0.0331326	0.0870791	0.279057	0.0459724	0.0194551	0.023505	0.0899439	0.0996076	0.0528777	0.0285686	0.132475	0.0754564	0.0377687	0.0573573	0.0664524	0.11906	0.0138437	0.12309	0.0882024	0.104795	0.0817807	0.0641827	0.089926	0.0364956	0.184832	0.0647623	0.0520426	0.108533	0.0779229	0.0459891	0.0690352	0.142895	0.0939216	0.0544416	0.00804316	0.0208545	0.00793101	0.0614992	0.0269179	1.1461e-05	0.0935918
1.46104	0.0176801	0.043241	0.0468403	0.0288971	0.0115862	0.0663716	0.249553	0.0170346	0.0291086	0.088791	0.316645	0.053663	0.0205864	0.0230046	0.109419	0.0928834	0.0526833	0.0652954	0.151487	0.0844881	0.0292085	0.0765739	0.0855044	0.0951088	0.0564632	0.107027	0.137124	0.12257	0.0640704	0.0526162	0.0945277	0.0348016	0.180138	0.0773689	0.0669676	0.104912	0.0780061	0.0141188	0.0905887	0.125572	0.0910333	0.0482542	0.0118338	0.0430429	4.6247e-05	0.066431	0.0301432	0.00366762	0.106073
1.49715	0.0245947	0.0370921	0.0394772	0.0387845	0.0248249	0.0721925	0.261322	0.014539	0.0260874	0.0710328	0.303883	0.0498462	0.0243188	0.0258802	0.12511	0.0692036	0.0369925	0.050449	0.179499	0.0930659	0.0541099	0.0704667	0.0740878	0.12625	0.0387309	0.148488	0.0946285	0.0924932	0.105236	0.0934419	0.0864824	0.013765	0.169928	0.0614754	0.0665536	0.113416		0.0271608	0.0995305	0.133208	0.0347009	0.0256739	0.00433609	0.022742	0	0.0835737	0.0301432	0.010745	0.121145
[truncated: 224 more columns]

## Sheet: 5D
R	no R
0.196121	0.164474
0.0412872	0.0759368
0.170807	0.132518
0.218281	0.128232
0.102879	0.237291
1.03262	0.0357603
0.293187	0.142668
0.363311	0.0473863
0.368841	0.0297701
-0.377937	0.0301797
0.107935	0.117219
0.236473	0.32083
0.230107	0.0891377
0.290562	0.113778
0.593832	0.167691
0.393985	0.0741801
0.365761	0.122717
0.00503507	0.0723679
0.133342	0.103068
0.0572249	0.644676
0.134849	0.0780135
0.63592	0.296385
0.475931	0.20781
0.0338106	0.452457
0.294362	0.595118
0.382299	-0.0520047
0.213404	0.0396928
0.194998	0.407437
0.132625	-0.190443
0.241034	0.407314
0.604225	0.0923502
0.122661	0.248703
0.148851	0.148687
0.524267	0.156697
2.50076	-0.172078
0.089976	0.33761
-0.553952	0.391893
0.265181	0.320179
0.513537	0.299652
0.549452	0.256206
0.315908	0.282289
-0.385145	0.0871839
-0.0917925	0.103554
0.718035	1.38736
0.729125	-0.0432271
-0.760114
0.373716
-0.0849207
0.125489
0.0895488
0.132244
0.465483
0.330888
-0.186337
-0.0431018
0.371085
0.686875
0.138931
0.334696
0.577238
0.410568
0.202772
0.925088
0.18868
-0.316861
0.330574
0.0240393
0.323908
0.423532
0.19808
0.143391
0.419142
0.179359
-0.0742733
0.0578341
0.173446
0.70421
0.0057888
0.196073
0.672796
0.222814
0.23326
0.591279
0.0651906
0.167323
1.16298
0.272802
0.343995
0.611107
0.401574
0.111142

## Sheet: 5E
	control				Iso
EE	0.054	0.054	0.0615	0.062	0.051	0.0515	0.06	0.0615
RE	0.0805	0.0745	0.0875	0.0855	0.0835	0.0735	0.089	0.086
LE	0.076	0.072	0.0855	0.0825	0.0785	0.0685	0.0825	0.0825
	control				DA
EE	0.0435	0.0325	0.041	0.0435	0.0475	0.0355	0.041	0.048
RE	0.0705	0.0745	0.0725	0.0735	0.076	0.0765	0.0685	0.0715
LE	0.0735	0.078	0.0735	0.079	0.086	0.08	0.0755	0.0805
	control				Ach
EE	0.042	0.0565	0.0515	0.037	0.0405	0.052	0.0505	0.0295
RE	0.0755	0.08	0.0755	0.068	0.074	0.074	0.0725	0.059
LE	0.077	0.0775	0.0725	0.065	0.076	0.073	0.0685	0.0575
